# Supplementary material for: Effect of heterogeneous investment induced by payoff and emotion on cooperation in public goods games by considering memory decline effects
Source: PLoS One. 2023 Feb 10;18(2):e0281648. doi: 10.1371/journal.pone.0281648 (PMC9917260; doi:10.1371/journal.pone.0281648)
Supplement: S1 Data — (XLSX) [file pone.0281648.s001.xlsx]

## Sheet: Sheet1
		fc
	m	r=3.5	r=3.8	r=4
	1	0	0.53484	0.66474									fc											fc
	2	0.33294	0.63763	0.80322								t	α2=0	α2=0.1	α2=0.2	α2=0.3	α2=0.4						t	α1=0	α1=0.1	α1=0.2	α1=0.3	α1=0.4
	3	0.44803	0.73985	0.87591								1	0.4958	0.4958	0.4958	0.4958	0.4958						1	0.4981	0.4958	0.4958	0.4958	0.4958
	4	0.51138	0.80265	0.9345								2	0.3731	0.3731	0.3731	0.3731	0.3731						2	0.3725	0.3731	0.3731	0.3731	0.3731
	5	0.55186	0.83528	0.98019								3	0.2821	0.2828	0.2842	0.2856	0.2869						3	0.2803	0.2842	0.2842	0.2842	0.2842
	6	0.57107	0.87054	0.99492								4	0.2097	0.2112	0.2141	0.2167	0.22						4	0.2061	0.2138	0.2141	0.2145	0.2149
	7	0.60611	0.90123	0.99889								5	0.1559	0.1586	0.1622	0.167	0.1731						5	0.1532	0.1617	0.1622	0.1631	0.1641
	8	0.61934	0.93014	1								6	0.1146	0.1188	0.1233	0.1307	0.1382						6	0.1156	0.1225	0.1233	0.1262	0.1282
	9	0.6316	0.94118	1								7	0.087	0.0919	0.0986	0.1082	0.1174						7	0.0922	0.0972	0.0986	0.1023	0.1055
	10	0.63113	0.95151	1								8	0.0674	0.0737	0.0819	0.0924	0.1036						8	0.0773	0.0799	0.0819	0.0868	0.091
	11	0.64034	0.97374	1								9	0.0554	0.0622	0.0703	0.0826	0.0942						9	0.0647	0.0672	0.0703	0.0758	0.0808
	12	0.65953	0.969	1								10	0.0455	0.0517	0.0609	0.0748	0.0877						10	0.0567	0.0564	0.0609	0.0671	0.0734
	13	0.65949	0.97448	1								11	0.0402	0.0486	0.0576	0.0725	0.0857						11	0.0514	0.052	0.0576	0.0634	0.0707
	14	0.66791	0.96723	1								12	0.0351	0.044	0.0538	0.0697	0.0843						12	0.0473	0.0484	0.0538	0.0593	0.0667
	15	0.66972	0.96967	1								13	0.0332	0.0428	0.054	0.0703	0.0867						13	0.0444	0.0476	0.054	0.0592	0.0675
	16	0.68252	0.994	1								14	0.0303	0.0416	0.052	0.0686	0.0881						14	0.0443	0.0456	0.052	0.0571	0.0656
	17	0.65799	0.97625	1								15	0.0288	0.0401	0.0507	0.0692	0.0897						15	0.0424	0.0433	0.0507	0.0569	0.0648
	18	0.67772	0.9904	1								16	0.0262	0.0384	0.0502	0.0712	0.0933						16	0.0402	0.0421	0.0502	0.0587	0.0666
	19	0.67481	0.9853	1								17	0.0258	0.037	0.0501	0.0731	0.0951						17	0.0403	0.0415	0.0501	0.0596	0.0688
	20	0.69029	0.97582	1								18	0.0255	0.0353	0.0503	0.0743	0.0977						18	0.0407	0.0412	0.0503	0.0596	0.0684
												19	0.0246	0.0344	0.0514	0.0758	0.1004						19	0.0409	0.0413	0.0514	0.0609	0.0703
												20	0.0248	0.035	0.0529	0.0772	0.1051						20	0.0403	0.0436	0.0529	0.0633	0.0729
												21	0.0237	0.0352	0.054	0.0799	0.1091						21	0.0406	0.0434	0.054	0.0656	0.0745
		fc										22	0.023	0.0342	0.0553	0.0818	0.1135						22	0.0413	0.0431	0.0553	0.0677	0.0779
	δ	r=3.5	r=3.8	r=4								23	0.0211	0.0332	0.0559	0.0825	0.1154						23	0.0401	0.043	0.0559	0.0679	0.0788
	0.05	0.44039	0.69929	0.87239								24	0.0201	0.0338	0.0584	0.0851	0.1199						24	0.0402	0.0436	0.0584	0.0716	0.0818
	0.1	0.46443	0.74656	0.90202								25	0.0189	0.033	0.0566	0.085	0.1229						25	0.0395	0.0421	0.0566	0.0709	0.0822
	0.15	0.50009	0.77211	0.94609								26	0.0184	0.0333	0.0577	0.088	0.1266						26	0.0404	0.043	0.0577	0.0726	0.0832
	0.2	0.54488	0.80447	0.97026								27	0.0196	0.0341	0.0603	0.091	0.1325						27	0.0413	0.0442	0.0603	0.075	0.088
	0.25	0.55186	0.81948	0.98019								28	0.0185	0.0344	0.0603	0.0936	0.1367						28	0.0404	0.0437	0.0603	0.0749	0.0894
	0.3	0.58553	0.88056	0.99814								29	0.0183	0.0351	0.0621	0.0969	0.1413						29	0.0406	0.0458	0.0621	0.0786	0.0917
	0.35	0.63412	0.89267	0.99983								30	0.0172	0.0347	0.0643	0.1001	0.1452						30	0.0433	0.0466	0.0643	0.0816	0.0944
	0.4	0.63617	0.9453	1								31	0.0165	0.034	0.0648	0.1006	0.1489						31	0.0439	0.0452	0.0648	0.0826	0.0959
	0.45	0.65258	0.96037	1								32	0.016	0.0338	0.0665	0.1023	0.1531						32	0.045	0.0464	0.0665	0.0835	0.0969
	0.5	0.70232	0.98818	1								33	0.0142	0.032	0.0648	0.1038	0.157						33	0.0455	0.0439	0.0648	0.0838	0.098
	0.55	0.72427	0.99904	1								34	0.0138	0.033	0.0677	0.1082	0.1628						34	0.0463	0.047	0.0677	0.0861	0.1019
	0.6	0.72559	1	1								35	0.0134	0.0332	0.0702	0.1117	0.1678						35	0.0471	0.0471	0.0702	0.0884	0.1063
												36	0.0127	0.0328	0.0713	0.1145	0.1714						36	0.0479	0.0472	0.0713	0.0909	0.1098
		fc										37	0.014	0.0343	0.0758	0.1178	0.1762						37	0.0485	0.0505	0.0758	0.0931	0.1132
	α2	r=3.5	r=3.8	r=4								38	0.0141	0.0362	0.0773	0.1194	0.1822						38	0.0494	0.0536	0.0773	0.0962	0.1167
	0.05	0.15091	0.58732	0.72504								39	0.0141	0.0373	0.0801	0.1212	0.1872						39	0.0508	0.0547	0.0801	0.1002	0.1217
	0.1	0.3547	0.66894	0.80314								40	0.0138	0.0373	0.08	0.1225	0.1924						40	0.0501	0.0557	0.08	0.1013	0.1231
	0.15	0.49436	0.74402	0.9013								41	0.0137	0.0392	0.0837	0.1258	0.1988						41	0.0526	0.0573	0.0837	0.1036	0.128
	0.2	0.55179	0.85673	0.98852								42	0.0138	0.0406	0.0855	0.1296	0.2015						42	0.0522	0.0588	0.0855	0.1059	0.1313
	0.25	0.63104	0.95258	1								43	0.0143	0.0408	0.088	0.1334	0.2066						43	0.053	0.0596	0.088	0.1094	0.1353
	0.3	0.71266	1	1								44	0.0149	0.0419	0.0906	0.1395	0.2139						44	0.0522	0.0609	0.0906	0.1139	0.1408
	0.35	0.80118	1	1								45	0.0151	0.0416	0.0929	0.1431	0.2178						45	0.0526	0.0626	0.0929	0.1172	0.1443
	0.4	0.93732	1	1								46	0.0153	0.0417	0.0939	0.1464	0.2239						46	0.0523	0.0636	0.0939	0.1181	0.1471
	0.45	1	1	1								47	0.0153	0.042	0.0964	0.1487	0.2289						47	0.0519	0.0629	0.0964	0.1212	0.1522
	0.5	1	1	1								48	0.0164	0.0431	0.0967	0.1511	0.2344						48	0.0517	0.063	0.0967	0.1232	0.1559
	0.6	1	1	1								49	0.0163	0.0426	0.0981	0.1535	0.2408						49	0.051	0.0628	0.0981	0.1238	0.1588
	0.7	1	1	1								50	0.0169	0.0445	0.1021	0.1607	0.2486						50	0.0493	0.066	0.1021	0.1278	0.165
	0.8	1	1	1								51	0.0171	0.0439	0.1032	0.1642	0.2538						51	0.0494	0.0658	0.1032	0.1301	0.1688
	0.9	1	1	1								52	0.0169	0.0436	0.1039	0.1642	0.2577						52	0.0504	0.066	0.1039	0.1309	0.1696
	1	1	1	1								53	0.0177	0.0443	0.1078	0.1677	0.2627						53	0.0502	0.0685	0.1078	0.1336	0.1739
												54	0.0186	0.0457	0.1119	0.173	0.2664						54	0.0509	0.0702	0.1119	0.138	0.1767
												55	0.0188	0.0456	0.1144	0.1775	0.2699						55	0.0509	0.0712	0.1144	0.1424	0.18
												56	0.0194	0.0469	0.1161	0.1819	0.279						56	0.0492	0.0727	0.1161	0.1452	0.1845
												57	0.0195	0.047	0.1178	0.1851	0.2866						57	0.0491	0.0743	0.1178	0.1474	0.185
												58	0.019	0.0474	0.1182	0.1871	0.2921						58	0.0481	0.0736	0.1182	0.1501	0.1885
		fc										59	0.0193	0.0484	0.119	0.1899	0.2955						59	0.0476	0.0747	0.119	0.1516	0.1924
	ε	r=3.5	r=3.8	r=4								60	0.0184	0.0487	0.1196	0.194	0.2998						60	0.0489	0.0759	0.1196	0.152	0.1956
	0.1	0	0.54966	0.69979								61	0.0182	0.0484	0.1202	0.1976	0.3051						61	0.0496	0.0772	0.1202	0.1542	0.1988
	0.2	0.00971	0.57283	0.70274								62	0.0179	0.0495	0.1227	0.2006	0.3086						62	0.049	0.0785	0.1227	0.1567	0.2027
	0.3	0.02955	0.58279	0.73669								63	0.0176	0.0501	0.1249	0.2038	0.3177						63	0.0491	0.08	0.1249	0.1598	0.2062
	0.4	0.04719	0.60999	0.75139								64	0.0188	0.0517	0.1283	0.2084	0.3231						64	0.05	0.0826	0.1283	0.1617	0.2099
	0.5	0.32328	0.63901	0.79057								65	0.019	0.0506	0.128	0.211	0.3329						65	0.0505	0.0812	0.128	0.1604	0.2131
	0.6	0.45997	0.69063	0.84891								66	0.019	0.0507	0.1299	0.2127	0.3375						66	0.0495	0.0819	0.1299	0.1593	0.2168
	0.7	0.4646	0.76639	0.92754								67	0.0189	0.0502	0.1313	0.2165	0.3458						67	0.0496	0.0814	0.1313	0.1628	0.2208
	0.8	0.55771	0.81694	0.9902								68	0.0188	0.0501	0.1327	0.2202	0.3548						68	0.0501	0.0821	0.1327	0.1633	0.2252
	0.9	0.65488	0.94222	1								69	0.0187	0.0504	0.1344	0.2241	0.3601						69	0.0505	0.0843	0.1344	0.1658	0.2305
	1	0.74628	1	1								70	0.019	0.0515	0.1383	0.2309	0.3673						70	0.0508	0.0862	0.1383	0.1689	0.2342
												71	0.0187	0.0529	0.1387	0.231	0.3719						71	0.0526	0.0863	0.1387	0.1705	0.2368
												72	0.0187	0.0536	0.1409	0.2359	0.3768						72	0.0522	0.0865	0.1409	0.1717	0.2421
												73	0.0197	0.0535	0.1424	0.239	0.3867						73	0.0532	0.0878	0.1424	0.1763	0.2492
												74	0.0194	0.0534	0.1439	0.2455	0.3901						74	0.0532	0.0893	0.1439	0.179	0.2549
												75	0.0207	0.0555	0.146	0.2475	0.3952						75	0.0545	0.0928	0.146	0.1811	0.2585
												76	0.0205	0.0553	0.1487	0.2507	0.4013						76	0.0538	0.0935	0.1487	0.1821	0.2632
												77	0.0202	0.0558	0.152	0.2573	0.4093						77	0.0562	0.095	0.152	0.1872	0.2674
		fc										78	0.0208	0.0562	0.1565	0.2594	0.4141						78	0.0562	0.0962	0.1565	0.1898	0.2713
	r	α1=0	α1=0.2	α1=0.4	α1=0.6	α1=0.8						79	0.0206	0.0569	0.1567	0.2645	0.422						79	0.0568	0.0963	0.1567	0.1942	0.2737
	1	0	0	0	0	0						80	0.0213	0.0575	0.1593	0.2694	0.4296						80	0.0563	0.0968	0.1593	0.1974	0.2806
	1.2	0	0	0	0	0						81	0.0211	0.0598	0.1622	0.2748	0.4338						81	0.0571	0.0989	0.1622	0.1985	0.2861
	1.4	0	0	0	0	0						82	0.0211	0.061	0.1641	0.284	0.4386						82	0.0572	0.1009	0.1641	0.2014	0.2889
	1.6	0	0	0	0	0						83	0.0206	0.063	0.1661	0.287	0.4449						83	0.0571	0.1009	0.1661	0.2039	0.2914
	1.8	0	0	0	0	0						84	0.0207	0.0644	0.1706	0.2914	0.451						84	0.057	0.1029	0.1706	0.2081	0.2939
	2	0	0	0	0	0						85	0.0197	0.0641	0.1711	0.2937	0.457						85	0.0594	0.1045	0.1711	0.2075	0.2969
	2.2	0	0	0	0	0						86	0.0195	0.0647	0.1735	0.2982	0.4604						86	0.0586	0.1036	0.1735	0.2096	0.2997
	2.4	0	0	0	0	0						87	0.0196	0.0659	0.1754	0.3049	0.4702						87	0.0602	0.1067	0.1754	0.2115	0.3056
	2.6	0	0	0	0	0						88	0.0195	0.0654	0.1764	0.3103	0.4775						88	0.0603	0.1066	0.1764	0.2144	0.3089
	2.8	0	0	0	0	0						89	0.0187	0.0671	0.1782	0.3139	0.4848						89	0.0593	0.1085	0.1782	0.2189	0.3148
	3	0	0	0	0	0						90	0.0191	0.0684	0.1806	0.3167	0.4925						90	0.0594	0.1106	0.1806	0.2231	0.3204
	3.2	0	0	0.11328	0.39545	0.53864						91	0.0189	0.0694	0.1833	0.32	0.4963						91	0.0603	0.1122	0.1833	0.2258	0.3221
	3.4	0	0.45316	0.59764	0.68687	0.80866						92	0.0188	0.0711	0.1867	0.3232	0.5037						92	0.0612	0.1149	0.1867	0.2305	0.3258
	3.6	0.48565	0.65514	0.80083	0.93432	1						93	0.0182	0.072	0.1861	0.3273	0.5117						93	0.0614	0.1161	0.1861	0.2334	0.3306
	3.8	0.67515	0.83883	0.98924	1	1						94	0.0177	0.0733	0.1901	0.3321	0.5198						94	0.0612	0.1188	0.1901	0.2378	0.3336
	4	0.83666	0.98412	1	1	1						95	0.018	0.0745	0.1936	0.3378	0.5269						95	0.061	0.1226	0.1936	0.2406	0.3391
	4.2	0.94558	1	1	1	1						96	0.0171	0.075	0.1987	0.3406	0.5355						96	0.0609	0.1257	0.1987	0.242	0.3425
	4.4	0.99951	1	1	1	1						97	0.0169	0.0773	0.2002	0.3432	0.5414						97	0.0618	0.1271	0.2002	0.2446	0.3451
	4.6	1	1	1	1	1						98	0.0163	0.0781	0.2023	0.3482	0.5491						98	0.0619	0.1287	0.2023	0.2476	0.3508
	4.8	1	1	1	1	1						99	0.0164	0.0796	0.2036	0.3502	0.552						99	0.0611	0.1287	0.2036	0.2518	0.3536
	5	1	1	1	1	1						100	0.017	0.0814	0.2048	0.3528	0.5585						100	0.0608	0.13	0.2048	0.2544	0.3577
	5.2	1	1	1	1	1						101	0.0169	0.0814	0.2096	0.3578	0.5672						101	0.0605	0.1334	0.2096	0.2574	0.3632
	5.4	1	1	1	1	1						102	0.0164	0.0822	0.2111	0.3606	0.5701						102	0.0609	0.1345	0.2111	0.2605	0.3666
	5.6	1	1	1	1	1						103	0.0163	0.0828	0.2116	0.3644	0.5769						103	0.0606	0.1352	0.2116	0.2631	0.371
	5.8	1	1	1	1	1						104	0.0164	0.0839	0.2147	0.3691	0.5828						104	0.0605	0.1378	0.2147	0.2677	0.3753
	6	1	1	1	1	1						105	0.0162	0.0848	0.2168	0.3763	0.5877						105	0.0605	0.1407	0.2168	0.2708	0.3777
												106	0.0166	0.0848	0.2207	0.3815	0.589						106	0.0614	0.1425	0.2207	0.2747	0.3802
		fc										107	0.0165	0.0854	0.2237	0.3865	0.5959						107	0.0622	0.1432	0.2237	0.2768	0.3835
	α1	r=3.5	r=3.8	r=4								108	0.0173	0.0859	0.2245	0.3882	0.6026						108	0.062	0.1452	0.2245	0.2777	0.3885
	0.05	0.44039	0.69929	0.87239								109	0.0177	0.0862	0.2246	0.3905	0.6091						109	0.0622	0.1462	0.2246	0.2827	0.3938
	0.1	0.46443	0.74656	0.90202								110	0.0168	0.0874	0.2273	0.3954	0.6148						110	0.0629	0.1456	0.2273	0.2817	0.3988
	0.15	0.50009	0.77211	0.94609								111	0.017	0.0885	0.2294	0.399	0.6172						111	0.0627	0.1464	0.2294	0.2847	0.4021
	0.2	0.54488	0.80447	0.97026								112	0.0171	0.0886	0.2303	0.4046	0.6248						112	0.0621	0.1463	0.2303	0.2854	0.4048
	0.25	0.55186	0.81948	0.98019								113	0.016	0.091	0.2318	0.4086	0.6312						113	0.0622	0.1448	0.2318	0.2884	0.4074
	0.3	0.58553	0.88056	0.99814								114	0.0157	0.092	0.2349	0.4147	0.6347						114	0.062	0.1457	0.2349	0.2922	0.4135
	0.35	0.63412	0.89267	0.99983								115	0.0147	0.0903	0.2374	0.4176	0.6439						115	0.063	0.1438	0.2374	0.2956	0.4171
	0.4	0.63917	0.9453	1								116	0.0147	0.089	0.2373	0.4201	0.6457						116	0.0626	0.1431	0.2373	0.2987	0.4226
	0.45	0.66258	0.96037	1								117	0.0137	0.0878	0.2397	0.4218	0.6493						117	0.0638	0.1429	0.2397	0.2974	0.425
	0.5	0.70232	0.98818	1								118	0.0136	0.0895	0.2427	0.4235	0.658						118	0.063	0.143	0.2427	0.3007	0.4307
	0.55	0.72427	0.99904	1								119	0.0137	0.0909	0.2447	0.4291	0.663						119	0.0642	0.1456	0.2447	0.3036	0.434
	0.6	0.74559	1	1								120	0.013	0.0921	0.2453	0.433	0.6669						120	0.0627	0.1475	0.2453	0.3063	0.4383
	0.7	0.81	1	1								121	0.0126	0.0917	0.2494	0.436	0.6741						121	0.0641	0.1463	0.2494	0.309	0.4409
	0.8	0.83	1	1								122	0.0127	0.0924	0.2502	0.4404	0.6754						122	0.0649	0.1484	0.2502	0.3111	0.4442
	0.9	0.87	1	1								123	0.0119	0.0932	0.2525	0.4443	0.681						123	0.0652	0.1492	0.2525	0.3119	0.4475
	1	0.92	1	1								124	0.011	0.0929	0.2566	0.4466	0.6867						124	0.0669	0.1525	0.2566	0.3153	0.4498
												125	0.0107	0.0944	0.2587	0.4503	0.6882						125	0.0656	0.1542	0.2587	0.3184	0.4502
												126	0.01	0.0941	0.2585	0.4536	0.691						126	0.0659	0.157	0.2585	0.3193	0.454
												127	0.0103	0.0965	0.2612	0.4606	0.6936						127	0.0654	0.1611	0.2612	0.3245	0.4549
												128	0.0099	0.0959	0.259	0.4641	0.7009						128	0.0664	0.1575	0.259	0.3269	0.4538
												129	0.0093	0.0969	0.2587	0.4689	0.7063						129	0.067	0.1571	0.2587	0.3308	0.4559
												130	0.0089	0.0971	0.2632	0.4714	0.7088						130	0.069	0.1579	0.2632	0.3344	0.457
												131	0.0088	0.0968	0.2637	0.4739	0.7154						131	0.0697	0.1573	0.2637	0.3348	0.4588
												132	0.0089	0.0971	0.2629	0.4748	0.7179						132	0.0699	0.1579	0.2629	0.3354	0.4596
												133	0.0085	0.0992	0.2625	0.4802	0.7181						133	0.0709	0.1608	0.2625	0.3414	0.4656
												134	0.0089	0.0996	0.2658	0.4849	0.721						134	0.0719	0.1608	0.2658	0.346	0.4719
												135	0.0089	0.1015	0.2684	0.488	0.7251						135	0.0728	0.1602	0.2684	0.3461	0.4731
												136	0.0086	0.1032	0.2703	0.4928	0.7263						136	0.0732	0.1623	0.2703	0.3466	0.4728
												137	0.009	0.1033	0.2737	0.4949	0.7298						137	0.0735	0.162	0.2737	0.3536	0.473
												138	0.0091	0.1052	0.2744	0.4983	0.7309						138	0.072	0.163	0.2744	0.353	0.48
												139	0.009	0.1059	0.2763	0.5059	0.7389						139	0.0719	0.1634	0.2763	0.3545	0.4856
												140	0.0097	0.1071	0.2788	0.5108	0.7439						140	0.0716	0.1652	0.2788	0.3585	0.4892
												141	0.0097	0.1087	0.2796	0.5167	0.7494						141	0.0717	0.1677	0.2796	0.3596	0.4899
												142	0.0096	0.1082	0.2784	0.5162	0.7537						142	0.0736	0.1682	0.2784	0.3621	0.4909
												143	0.0099	0.1109	0.2811	0.5159	0.7559						143	0.074	0.1703	0.2811	0.3685	0.4895
												144	0.0092	0.1104	0.2846	0.5198	0.7569						144	0.0745	0.1718	0.2846	0.3715	0.4922
												145	0.0097	0.1129	0.2902	0.5304	0.7613						145	0.0744	0.1717	0.2902	0.375	0.494
												146	0.0092	0.1136	0.2909	0.5361	0.7645						146	0.0751	0.1709	0.2909	0.3786	0.4953
												147	0.0094	0.1115	0.292	0.5369	0.7698						147	0.0748	0.1736	0.292	0.379	0.4995
												148	0.0093	0.1134	0.294	0.5402	0.7682						148	0.0751	0.1752	0.294	0.3831	0.5038
												149	0.0097	0.1159	0.2945	0.5412	0.7678						149	0.0772	0.1785	0.2945	0.3829	0.5065
												150	0.0095	0.1163	0.2956	0.5432	0.7734						150	0.0771	0.1787	0.2956	0.3861	0.5087
												151	0.0092	0.1184	0.2962	0.5457	0.7733						151	0.0787	0.1785	0.2962	0.3856	0.5082
												152	0.0085	0.1179	0.3028	0.5528	0.7784						152	0.081	0.178	0.3028	0.391	0.509
												153	0.0084	0.1183	0.3068	0.5516	0.7818						153	0.0816	0.1777	0.3068	0.3931	0.5103
												154	0.009	0.1186	0.3054	0.553	0.7861						154	0.0819	0.1788	0.3054	0.3945	0.5139
												155	0.0082	0.1201	0.3098	0.5522	0.7874						155	0.0822	0.18	0.3098	0.3912	0.5139
												156	0.0081	0.1212	0.3142	0.5559	0.79						156	0.0829	0.1814	0.3142	0.3926	0.518
												157	0.0081	0.1208	0.3135	0.559	0.7879						157	0.0819	0.1825	0.3135	0.3955	0.5244
												158	0.0081	0.1196	0.3164	0.5656	0.7886						158	0.0833	0.1817	0.3164	0.3973	0.5258
												159	0.0081	0.121	0.3177	0.5669	0.7958						159	0.0834	0.1846	0.3177	0.4037	0.5313
												160	0.0086	0.1186	0.3195	0.5684	0.7972						160	0.0827	0.1833	0.3195	0.406	0.534
												161	0.0092	0.1196	0.3218	0.5697	0.7964						161	0.0821	0.1852	0.3218	0.4115	0.5359
												162	0.0097	0.1201	0.3255	0.5719	0.7968						162	0.0824	0.1857	0.3255	0.4121	0.5388
												163	0.0098	0.1231	0.3313	0.5815	0.7988						163	0.0825	0.1874	0.3313	0.4118	0.5437
												164	0.01	0.1222	0.3352	0.5816	0.8001						164	0.0819	0.1895	0.3352	0.4102	0.5475
												165	0.0105	0.1231	0.3377	0.5843	0.8019						165	0.0816	0.1898	0.3377	0.4141	0.549
												166	0.011	0.1241	0.3374	0.5859	0.8035						166	0.0815	0.1894	0.3374	0.4152	0.5495
												167	0.0111	0.1257	0.3384	0.5938	0.8088						167	0.0829	0.1948	0.3384	0.4171	0.5499
												168	0.0115	0.1271	0.3419	0.5926	0.8096						168	0.0825	0.1943	0.3419	0.4168	0.5523
												169	0.0113	0.128	0.3402	0.5948	0.8109						169	0.0812	0.1926	0.3402	0.4184	0.5545
												170	0.0122	0.1286	0.3408	0.5986	0.8153						170	0.0789	0.1947	0.3408	0.4183	0.5578
												171	0.0128	0.1285	0.343	0.601	0.8158						171	0.0789	0.1968	0.343	0.4227	0.5583
												172	0.0127	0.1309	0.342	0.6046	0.8164						172	0.0782	0.1967	0.342	0.4254	0.5583
												173	0.0127	0.1301	0.3437	0.6068	0.8141						173	0.0779	0.1994	0.3437	0.4237	0.5604
												174	0.0127	0.1294	0.3488	0.6121	0.816						174	0.0776	0.2001	0.3488	0.4278	0.5617
												175	0.0127	0.1301	0.3492	0.6117	0.8143						175	0.0779	0.2005	0.3492	0.4288	0.5687
												176	0.0127	0.1309	0.352	0.617	0.8158						176	0.0769	0.2023	0.352	0.431	0.5692
												177	0.0127	0.1324	0.354	0.6216	0.8139						177	0.0771	0.2037	0.354	0.4332	0.5726
												178	0.0125	0.1339	0.3548	0.6228	0.8155						178	0.0773	0.2038	0.3548	0.4334	0.5749
												179	0.0122	0.132	0.3593	0.6241	0.8157						179	0.0781	0.2021	0.3593	0.4344	0.5772
												180	0.0124	0.133	0.3618	0.624	0.8193						180	0.0805	0.2009	0.3618	0.4362	0.5796
												181	0.0121	0.1325	0.3652	0.622	0.8205						181	0.0805	0.2019	0.3652	0.4383	0.5799
												182	0.0124	0.1331	0.3659	0.6247	0.822						182	0.0827	0.2035	0.3659	0.4417	0.5839
												183	0.0125	0.133	0.368	0.6244	0.8251						183	0.0817	0.2056	0.368	0.4451	0.584
												184	0.0137	0.1344	0.369	0.6264	0.8248						184	0.0819	0.2083	0.369	0.4459	0.5873
												185	0.0138	0.1354	0.3702	0.6246	0.8279						185	0.0813	0.2086	0.3702	0.4467	0.5872
												186	0.0137	0.1344	0.3703	0.6246	0.8312						186	0.0823	0.209	0.3703	0.4487	0.5921
												187	0.0132	0.1367	0.3735	0.6277	0.8323						187	0.0824	0.2097	0.3735	0.4497	0.5901
												188	0.0141	0.1371	0.3772	0.6306	0.8325						188	0.0816	0.2118	0.3772	0.4498	0.5925
												189	0.0151	0.1386	0.3777	0.6329	0.8391						189	0.0825	0.2132	0.3777	0.4532	0.5964
												190	0.0152	0.1365	0.3795	0.6372	0.837						190	0.0808	0.2139	0.3795	0.4551	0.5972
												191	0.015	0.1364	0.3804	0.636	0.8406						191	0.0832	0.2144	0.3804	0.4566	0.5977
												192	0.0162	0.1344	0.383	0.638	0.841						192	0.0834	0.2139	0.383	0.462	0.5943
												193	0.0162	0.1353	0.3858	0.6423	0.8412						193	0.0849	0.2146	0.3858	0.4661	0.5991
												194	0.016	0.1344	0.3822	0.6415	0.8406						194	0.0834	0.213	0.3822	0.4662	0.5974
												195	0.0162	0.1358	0.3822	0.6451	0.8418						195	0.0854	0.2124	0.3822	0.4685	0.5998
												196	0.0157	0.1373	0.3862	0.6506	0.843						196	0.0855	0.2148	0.3862	0.4741	0.6018
												197	0.0162	0.1388	0.3898	0.6473	0.8402						197	0.0872	0.2181	0.3898	0.4786	0.6015
												198	0.0157	0.1375	0.3897	0.6486	0.8418						198	0.0872	0.2194	0.3897	0.4837	0.6092
												199	0.0148	0.138	0.3902	0.6478	0.8425						199	0.0874	0.2197	0.3902	0.4884	0.6118
												200	0.0144	0.1382	0.3943	0.6491	0.8435						200	0.0876	0.222	0.3943	0.4888	0.6149
												201	0.0143	0.1391	0.3969	0.6547	0.8411						201	0.0879	0.225	0.3969	0.4899	0.619
												202	0.0132	0.1367	0.3983	0.6579	0.8449						202	0.0859	0.2275	0.3983	0.4964	0.6239
												203	0.0128	0.1377	0.3987	0.6607	0.8431						203	0.0867	0.2314	0.3987	0.4991	0.6232
												204	0.0126	0.1365	0.3996	0.662	0.846						204	0.0891	0.232	0.3996	0.4997	0.6261
												205	0.0133	0.1352	0.4023	0.6616	0.8434						205	0.0901	0.235	0.4023	0.4982	0.6323
												206	0.013	0.1342	0.4005	0.6644	0.8481						206	0.0897	0.2372	0.4005	0.4989	0.6328
												207	0.0129	0.1366	0.4001	0.6639	0.8536						207	0.0909	0.2396	0.4001	0.501	0.6328
												208	0.012	0.1372	0.406	0.6649	0.8518						208	0.0907	0.2391	0.406	0.5	0.6311
												209	0.0118	0.1364	0.4078	0.669	0.8476						209	0.0919	0.2395	0.4078	0.5004	0.6319
												210	0.0116	0.1343	0.4108	0.6697	0.8476						210	0.0919	0.2438	0.4108	0.5039	0.6333
												211	0.0117	0.1354	0.415	0.6694	0.8492						211	0.0922	0.2466	0.415	0.5062	0.6389
												212	0.0115	0.1369	0.4154	0.6718	0.8511						212	0.0932	0.2469	0.4154	0.5097	0.6365
												213	0.011	0.1369	0.4138	0.6732	0.8533						213	0.0928	0.2507	0.4138	0.5107	0.6324
												214	0.0105	0.1408	0.4189	0.6795	0.8523						214	0.0929	0.251	0.4189	0.5121	0.6366
												215	0.0102	0.1418	0.4204	0.6774	0.8513						215	0.0925	0.2501	0.4204	0.518	0.6442
												216	0.0099	0.1406	0.4195	0.6803	0.8507						216	0.0932	0.252	0.4195	0.5172	0.6441
												217	0.0097	0.1416	0.4204	0.6813	0.8519						217	0.0924	0.2497	0.4204	0.5144	0.6469
												218	0.0093	0.1437	0.4188	0.6809	0.8533						218	0.0934	0.2511	0.4188	0.5169	0.6486
												219	0.0088	0.144	0.4219	0.6792	0.8545						219	0.0922	0.2546	0.4219	0.5218	0.6472
												220	0.0089	0.1439	0.4199	0.6784	0.8553						220	0.0924	0.2571	0.4199	0.524	0.6481
												221	0.0085	0.1454	0.4201	0.6827	0.8542						221	0.0919	0.2577	0.4201	0.5261	0.6478
												222	0.0084	0.1423	0.4211	0.6839	0.853						222	0.093	0.2582	0.4211	0.5239	0.6499
												223	0.0085	0.1435	0.4202	0.6857	0.8516						223	0.095	0.2557	0.4202	0.5222	0.6505
												224	0.0086	0.144	0.4185	0.6895	0.8528						224	0.0955	0.2594	0.4185	0.523	0.6536
												225	0.0081	0.1449	0.4163	0.6911	0.8547						225	0.0954	0.2606	0.4163	0.5204	0.6539
												226	0.0083	0.1453	0.4186	0.6933	0.8538						226	0.0947	0.263	0.4186	0.5201	0.659
												227	0.0084	0.1456	0.4229	0.6903	0.8499						227	0.0958	0.2652	0.4229	0.5223	0.6579
												228	0.0084	0.146	0.4246	0.6933	0.8506						228	0.0967	0.2681	0.4246	0.5233	0.6599
												229	0.0077	0.145	0.4303	0.6937	0.8513						229	0.0987	0.2658	0.4303	0.5236	0.6595
												230	0.0082	0.1472	0.4301	0.6977	0.8518						230	0.0985	0.2678	0.4301	0.5273	0.6623
												231	0.008	0.1476	0.4272	0.6995	0.8538						231	0.0987	0.2677	0.4272	0.5274	0.6669
												232	0.0079	0.1497	0.4283	0.7012	0.8527						232	0.1016	0.2711	0.4283	0.5302	0.6689
												233	0.0076	0.1483	0.431	0.7004	0.8537						233	0.1028	0.272	0.431	0.5335	0.6717
												234	0.0069	0.1489	0.4355	0.6998	0.8558						234	0.1028	0.2709	0.4355	0.5377	0.6681
												235	0.0063	0.1481	0.4357	0.7006	0.8553						235	0.1048	0.2684	0.4357	0.54	0.6652
												236	0.0063	0.1453	0.4377	0.6996	0.8564						236	0.1069	0.2684	0.4377	0.5421	0.6683
												237	0.0063	0.1471	0.4373	0.6978	0.855						237	0.1037	0.2658	0.4373	0.5391	0.6705
												238	0.0066	0.1473	0.4386	0.6993	0.8579						238	0.1061	0.2643	0.4386	0.5439	0.6731
												239	0.0066	0.1441	0.4359	0.7031	0.861						239	0.1063	0.2684	0.4359	0.5474	0.6692
												240	0.0067	0.145	0.4344	0.7046	0.8603						240	0.1073	0.2684	0.4344	0.5509	0.6676
												241	0.006	0.1441	0.4351	0.7088	0.8622						241	0.1072	0.2708	0.4351	0.5503	0.6676
												242	0.0057	0.1442	0.436	0.7052	0.8632						242	0.1074	0.2712	0.436	0.5526	0.6679
												243	0.0058	0.1451	0.4383	0.7079	0.8621						243	0.1074	0.2721	0.4383	0.5506	0.6692
												244	0.0055	0.1457	0.4409	0.7091	0.8628						244	0.1098	0.2725	0.4409	0.5511	0.6672
												245	0.0055	0.1461	0.4423	0.7055	0.8626						245	0.1098	0.2716	0.4423	0.5522	0.6625
												246	0.0055	0.1438	0.4441	0.714	0.8633						246	0.1107	0.2707	0.4441	0.5588	0.6641
												247	0.0055	0.1433	0.4457	0.7108	0.8662						247	0.1113	0.2727	0.4457	0.5574	0.6613
												248	0.0047	0.1424	0.4439	0.7074	0.8691						248	0.1129	0.2728	0.4439	0.5594	0.6587
												249	0.0049	0.1426	0.4441	0.7069	0.8675						249	0.1131	0.2759	0.4441	0.5593	0.6608
												250	0.005	0.1435	0.4474	0.7061	0.8676						250	0.113	0.2759	0.4474	0.5611	0.6589
												251	0.0047	0.1441	0.4488	0.7077	0.8713						251	0.1145	0.2784	0.4488	0.5665	0.6588
												252	0.0047	0.1441	0.4471	0.7076	0.872						252	0.1156	0.2808	0.4471	0.5665	0.6622
												253	0.0041	0.1441	0.4479	0.7069	0.8715						253	0.1154	0.2813	0.4479	0.5642	0.6626
												254	0.0039	0.1428	0.4504	0.7043	0.8723						254	0.117	0.2853	0.4504	0.5646	0.6623
												255	0.0039	0.1433	0.4509	0.7058	0.8714						255	0.1171	0.2857	0.4509	0.5675	0.6602
												256	0.004	0.1418	0.4483	0.7062	0.8717						256	0.1155	0.2861	0.4483	0.5666	0.6628
												257	0.0037	0.1399	0.4513	0.706	0.8725						257	0.1151	0.2839	0.4513	0.5695	0.663
												258	0.0037	0.1379	0.4553	0.7057	0.8744						258	0.1149	0.2835	0.4553	0.5685	0.6637
												259	0.0033	0.1389	0.4563	0.7078	0.8781						259	0.1154	0.2806	0.4563	0.57	0.6634
												260	0.0035	0.1363	0.4582	0.7043	0.8757						260	0.1158	0.2832	0.4582	0.5672	0.6633
												261	0.0036	0.133	0.4581	0.7034	0.8778						261	0.1168	0.2836	0.4581	0.5664	0.6613
												262	0.0038	0.1325	0.4582	0.7068	0.8769						262	0.1175	0.2873	0.4582	0.5676	0.6632
												263	0.004	0.1348	0.4585	0.7017	0.8765						263	0.1179	0.2913	0.4585	0.5721	0.6677
												264	0.0041	0.1331	0.4621	0.7064	0.8757						264	0.1184	0.2933	0.4621	0.569	0.6721
												265	0.0039	0.1329	0.4645	0.7054	0.8789						265	0.1212	0.2959	0.4645	0.5678	0.6686
												266	0.004	0.1333	0.4639	0.7055	0.8767						266	0.1223	0.2967	0.4639	0.5656	0.6704
												267	0.0038	0.1312	0.4688	0.7058	0.8744						267	0.1211	0.297	0.4688	0.5671	0.669
												268	0.0039	0.1319	0.4675	0.7033	0.8727						268	0.1215	0.2973	0.4675	0.5698	0.6713
												269	0.004	0.1326	0.471	0.705	0.8717						269	0.122	0.3013	0.471	0.5704	0.6697
												270	0.004	0.136	0.4765	0.7084	0.8699						270	0.1252	0.3024	0.4765	0.5707	0.666
												271	0.0037	0.1366	0.484	0.7118	0.8694						271	0.1261	0.3021	0.484	0.5739	0.6708
												272	0.004	0.1381	0.4856	0.7109	0.8699						272	0.1248	0.3063	0.4856	0.5741	0.674
												273	0.0041	0.1377	0.4844	0.7095	0.8729						273	0.1239	0.3072	0.4844	0.5758	0.6738
												274	0.0036	0.1383	0.4864	0.7155	0.8727						274	0.1245	0.3079	0.4864	0.574	0.6732
												275	0.0039	0.1373	0.4851	0.7084	0.8724						275	0.1237	0.3085	0.4851	0.5771	0.6717
												276	0.0039	0.1377	0.4883	0.7049	0.8741						276	0.1233	0.3083	0.4883	0.5749	0.6679
												277	0.0038	0.137	0.4861	0.7094	0.8728						277	0.1233	0.3071	0.4861	0.5746	0.6715
												278	0.0037	0.1367	0.4848	0.7131	0.8728						278	0.1241	0.3072	0.4848	0.5786	0.6736
												279	0.0036	0.1382	0.4847	0.7127	0.8704						279	0.1249	0.312	0.4847	0.5796	0.6767
												280	0.0035	0.1398	0.4853	0.7167	0.87						280	0.124	0.3134	0.4853	0.5793	0.676
												281	0.0032	0.1379	0.4865	0.7121	0.8714						281	0.1261	0.3134	0.4865	0.5819	0.6786
												282	0.0032	0.1396	0.4885	0.7139	0.8745						282	0.1261	0.3137	0.4885	0.5825	0.6824
												283	0.0033	0.1401	0.488	0.7131	0.8729						283	0.1272	0.3127	0.488	0.5844	0.6833
												284	0.0034	0.1403	0.4916	0.7161	0.8717						284	0.1281	0.314	0.4916	0.5881	0.6852
												285	0.0034	0.141	0.4943	0.7208	0.872						285	0.128	0.3159	0.4943	0.5867	0.6851
												286	0.0031	0.1403	0.4976	0.7218	0.8706						286	0.1287	0.3155	0.4976	0.5854	0.6824
												287	0.0029	0.1378	0.4924	0.7208	0.8723						287	0.1279	0.3168	0.4924	0.5852	0.6796
												288	0.0028	0.134	0.496	0.7186	0.8731						288	0.1276	0.3199	0.496	0.5878	0.6872
												289	0.0027	0.1355	0.5004	0.717	0.8731						289	0.1278	0.3203	0.5004	0.5908	0.6901
												290	0.0023	0.1372	0.5005	0.7123	0.8738						290	0.1275	0.3214	0.5005	0.5884	0.6883
												291	0.0025	0.1394	0.4979	0.7119	0.8771						291	0.1277	0.3238	0.4979	0.5896	0.6864
												292	0.0021	0.1382	0.4959	0.7136	0.8799						292	0.1291	0.3226	0.4959	0.5871	0.6856
												293	0.002	0.1379	0.4973	0.714	0.879						293	0.1298	0.3236	0.4973	0.5898	0.6887
												294	0.0021	0.1381	0.4972	0.7189	0.8801						294	0.129	0.3227	0.4972	0.5919	0.6911
												295	0.002	0.1361	0.4989	0.718	0.8811						295	0.1302	0.3235	0.4989	0.5937	0.6892
												296	0.0018	0.1364	0.4953	0.7179	0.8822						296	0.1322	0.3241	0.4953	0.5969	0.6892
												297	0.0017	0.1368	0.5015	0.7187	0.8834						297	0.1343	0.3235	0.5015	0.593	0.6895
												298	0.0017	0.1353	0.5042	0.7161	0.8794						298	0.1329	0.3229	0.5042	0.5995	0.687
												299	0.0015	0.1351	0.5037	0.7161	0.8799						299	0.1338	0.3277	0.5037	0.5999	0.6932
												300	0.0011	0.1375	0.5038	0.7191	0.8804						300	0.1348	0.3299	0.5038	0.5989	0.6916
												301	0.0009	0.1398	0.509	0.7194	0.8796						301	0.1335	0.3293	0.509	0.5956	0.6939
												302	0.0009	0.1386	0.5131	0.7218	0.8794						302	0.136	0.3291	0.5131	0.5986	0.6969
												303	0.001	0.1388	0.5146	0.7207	0.8784						303	0.1353	0.3318	0.5146	0.5996	0.6975
												304	0.001	0.1386	0.5176	0.7205	0.8789						304	0.1354	0.3314	0.5176	0.5984	0.6973
												305	0.0009	0.1388	0.5217	0.7177	0.8792						305	0.1354	0.3321	0.5217	0.6015	0.696
												306	0.0009	0.141	0.5225	0.7139	0.88						306	0.1359	0.3311	0.5225	0.6012	0.6956
												307	0.001	0.1402	0.522	0.714	0.8818						307	0.1358	0.3344	0.522	0.6017	0.6998
												308	0.0008	0.1386	0.5224	0.7142	0.8803						308	0.1375	0.3361	0.5224	0.6013	0.7006
												309	0.0007	0.1398	0.5244	0.7116	0.8831						309	0.1388	0.3379	0.5244	0.6012	0.699
												310	0.0006	0.1414	0.5283	0.7126	0.8837						310	0.1384	0.3378	0.5283	0.6018	0.6935
												311	0.0006	0.1423	0.5271	0.7113	0.8879						311	0.1382	0.335	0.5271	0.6083	0.6944
												312	0.001	0.1431	0.5289	0.7148	0.8868						312	0.1367	0.3396	0.5289	0.6059	0.6961
												313	0.001	0.1437	0.5268	0.7123	0.8881						313	0.1373	0.3423	0.5268	0.6066	0.6957
												314	0.001	0.1491	0.5251	0.7147	0.8887						314	0.137	0.3406	0.5251	0.6089	0.6941
												315	0.0009	0.1498	0.5237	0.7151	0.8891						315	0.1364	0.3379	0.5237	0.6043	0.6965
												316	0.001	0.1492	0.5209	0.7132	0.8911						316	0.1362	0.34	0.5209	0.6067	0.6975
												317	0.0009	0.1482	0.5208	0.7122	0.8905						317	0.1346	0.3398	0.5208	0.6065	0.6951
												318	0.0008	0.1495	0.5194	0.714	0.8893						318	0.1353	0.3386	0.5194	0.606	0.6926
												319	0.0005	0.1506	0.5198	0.7127	0.8925						319	0.1342	0.34	0.5198	0.6069	0.6963
												320	0.0006	0.1513	0.5193	0.7125	0.8936						320	0.1346	0.3385	0.5193	0.6033	0.6958
												321	0.0006	0.1523	0.5194	0.7133	0.8922						321	0.1342	0.3399	0.5194	0.603	0.6912
												322	0.0006	0.1529	0.5187	0.7098	0.8933						322	0.1348	0.3414	0.5187	0.6029	0.6931
												323	0.0005	0.1558	0.5183	0.7123	0.8916						323	0.1346	0.3408	0.5183	0.6024	0.6965
												324	0.0006	0.1543	0.5213	0.7127	0.8893						324	0.1322	0.3433	0.5213	0.6016	0.6931
												325	0.0008	0.1541	0.5207	0.7146	0.8888						325	0.1308	0.3446	0.5207	0.6053	0.695
												326	0.0006	0.153	0.5205	0.7169	0.8897						326	0.1313	0.3471	0.5205	0.607	0.6909
												327	0.0008	0.1556	0.5196	0.7158	0.887						327	0.1309	0.347	0.5196	0.6043	0.6907
												328	0.0007	0.1571	0.5253	0.7188	0.8849						328	0.1336	0.3461	0.5253	0.6	0.6934
												329	0.0006	0.1623	0.5248	0.7197	0.8867						329	0.1353	0.3483	0.5248	0.6018	0.6909
												330	0.0007	0.1654	0.5266	0.7191	0.8827						330	0.1349	0.3495	0.5266	0.5998	0.6906
												331	0.0007	0.1648	0.5248	0.7171	0.8863						331	0.1334	0.3497	0.5248	0.5976	0.6932
												332	0.0006	0.1649	0.5238	0.7143	0.8851						332	0.1341	0.352	0.5238	0.6011	0.6914
												333	0.0006	0.1652	0.5256	0.7122	0.8832						333	0.1324	0.352	0.5256	0.6054	0.6901
												334	0.0007	0.1666	0.5246	0.7112	0.8821						334	0.1334	0.3522	0.5246	0.6085	0.6885
												335	0.0009	0.167	0.5233	0.7088	0.8797						335	0.1348	0.3517	0.5233	0.6049	0.6909
												336	0.0007	0.1654	0.5249	0.7084	0.8813						336	0.139	0.3524	0.5249	0.6025	0.6867
												337	0.0008	0.1664	0.5245	0.7084	0.8814						337	0.1386	0.3546	0.5245	0.6033	0.6838
												338	0.0008	0.1628	0.5247	0.7058	0.8819						338	0.1397	0.3561	0.5247	0.6041	0.6846
												339	0.0008	0.1633	0.5253	0.7087	0.8833						339	0.1386	0.3561	0.5253	0.6046	0.682
												340	0.0007	0.1643	0.5278	0.7059	0.8841						340	0.1395	0.3556	0.5278	0.6018	0.6794
												341	0.001	0.1619	0.5305	0.7022	0.8844						341	0.143	0.3559	0.5305	0.6007	0.6758
												342	0.0012	0.161	0.5275	0.704	0.8836						342	0.144	0.3585	0.5275	0.5977	0.6791
												343	0.0012	0.161	0.5254	0.7034	0.8824						343	0.1436	0.3596	0.5254	0.5972	0.6813
												344	0.0009	0.1624	0.5261	0.7056	0.886						344	0.1446	0.3592	0.5261	0.5995	0.6825
												345	0.0008	0.1625	0.53	0.7031	0.8865						345	0.1458	0.3608	0.53	0.6057	0.6822
												346	0.0007	0.164	0.5283	0.704	0.8885						346	0.1478	0.362	0.5283	0.6069	0.682
												347	0.0008	0.1642	0.5303	0.7016	0.8898						347	0.1475	0.3605	0.5303	0.6065	0.6807
												348	0.0008	0.1652	0.5273	0.7033	0.8867						348	0.1474	0.3614	0.5273	0.6128	0.6793
												349	0.0008	0.166	0.5311	0.7036	0.8859						349	0.1504	0.3597	0.5311	0.6123	0.6817
												350	0.0008	0.1667	0.5331	0.7028	0.8853						350	0.1497	0.3592	0.5331	0.615	0.6808
												351	0.0008	0.1662	0.5312	0.7067	0.887						351	0.1509	0.3613	0.5312	0.6086	0.6813
												352	0.0007	0.1709	0.5265	0.7024	0.89						352	0.1511	0.3648	0.5265	0.6091	0.6819
												353	0.0007	0.1706	0.5246	0.7035	0.8871						353	0.1489	0.3679	0.5246	0.6112	0.6788
												354	0.0007	0.1729	0.5248	0.7068	0.8865						354	0.148	0.3676	0.5248	0.6122	0.6783
												355	0.0008	0.1729	0.5239	0.7046	0.8865						355	0.1499	0.3708	0.5239	0.6098	0.6806
												356	0.0007	0.1741	0.5218	0.7046	0.8898						356	0.1513	0.3728	0.5218	0.6089	0.6832
												357	0.0007	0.1757	0.52	0.704	0.8926						357	0.1528	0.3725	0.52	0.6121	0.6809
												358	0.0008	0.1761	0.5217	0.7041	0.8926						358	0.1512	0.3741	0.5217	0.611	0.6806
												359	0.001	0.1777	0.5261	0.7051	0.8911						359	0.1481	0.3787	0.5261	0.6086	0.6807
												360	0.0009	0.1799	0.5269	0.7046	0.891						360	0.1516	0.3794	0.5269	0.6101	0.6809
												361	0.0009	0.1819	0.5313	0.7052	0.8929						361	0.1517	0.3776	0.5313	0.6052	0.6826
												362	0.0007	0.1823	0.5336	0.7024	0.8928						362	0.1542	0.3778	0.5336	0.609	0.6809
												363	0.0004	0.1822	0.5356	0.7044	0.8929						363	0.1544	0.3805	0.5356	0.6093	0.6798
												364	0.0004	0.1843	0.5371	0.7056	0.8956						364	0.1531	0.3812	0.5371	0.6084	0.678
												365	0.0003	0.1839	0.5389	0.7084	0.8938						365	0.154	0.3837	0.5389	0.6104	0.6754
												366	0.0002	0.1862	0.542	0.7057	0.8933						366	0.1559	0.3846	0.542	0.6104	0.6774
												367	0	0.1858	0.5482	0.7083	0.8923						367	0.1563	0.3884	0.5482	0.6141	0.674
												368	0	0.1858	0.5514	0.7103	0.8909						368	0.1597	0.3946	0.5514	0.6185	0.6711
												369	0	0.1865	0.5482	0.71	0.8871						369	0.1607	0.3943	0.5482	0.6201	0.6726
												370	0	0.1895	0.5489	0.7102	0.8866						370	0.1613	0.3982	0.5489	0.619	0.6707
												371	0	0.1914	0.5504	0.7116	0.8896						371	0.1613	0.4008	0.5504	0.6191	0.673
												372	0	0.1905	0.5531	0.7077	0.8892						372	0.1598	0.4017	0.5531	0.6232	0.6757
												373	0	0.191	0.5505	0.7047	0.8909						373	0.1605	0.4001	0.5505	0.6247	0.68
												374	0	0.1908	0.5482	0.7018	0.8897						374	0.1617	0.3989	0.5482	0.628	0.6819
												375	0	0.1924	0.5466	0.7023	0.8891						375	0.1609	0.3997	0.5466	0.6265	0.6803
												376	0	0.1955	0.5481	0.7068	0.8914						376	0.16	0.398	0.5481	0.6241	0.6792
												377	0	0.1954	0.5499	0.7095	0.8921						377	0.1631	0.4004	0.5499	0.6257	0.6771
												378	0	0.1922	0.5485	0.7089	0.8921						378	0.1616	0.3983	0.5485	0.6262	0.6783
												379	0	0.1952	0.5499	0.7088	0.8914						379	0.1635	0.401	0.5499	0.6266	0.6791
												380	0	0.1978	0.5486	0.7094	0.8941						380	0.165	0.3989	0.5486	0.6285	0.681
												381	0	0.2012	0.5484	0.7092	0.8981						381	0.1663	0.3989	0.5484	0.6257	0.6809
												382	0	0.2028	0.5478	0.7081	0.9002						382	0.1663	0.4024	0.5478	0.6241	0.682
												383	0	0.2028	0.5481	0.7103	0.9009						383	0.1677	0.4009	0.5481	0.6272	0.679
												384	0	0.2028	0.5479	0.7127	0.9022						384	0.168	0.4023	0.5479	0.6283	0.6807
												385	0	0.2055	0.5468	0.7146	0.9003						385	0.1692	0.4017	0.5468	0.6327	0.6826
												386	0	0.2063	0.5481	0.711	0.9001						386	0.1694	0.3986	0.5481	0.6339	0.6834
												387	0	0.207	0.547	0.709	0.8993						387	0.1722	0.4021	0.547	0.6364	0.6817
												388	0	0.2082	0.5476	0.7048	0.8982						388	0.1743	0.4028	0.5476	0.6352	0.6782
												389	0	0.2041	0.549	0.7051	0.8986						389	0.1752	0.4028	0.549	0.6366	0.6782
												390	0	0.2034	0.5511	0.7009	0.8969						390	0.1751	0.4006	0.5511	0.6375	0.6745
												391	0	0.2041	0.5514	0.7005	0.8954						391	0.1752	0.4018	0.5514	0.6349	0.6757
												392	0	0.2043	0.5522	0.7032	0.8967						392	0.173	0.4016	0.5522	0.6368	0.679
												393	0	0.2066	0.5543	0.7003	0.8969						393	0.1748	0.4055	0.5543	0.6361	0.6793
												394	0	0.2054	0.5549	0.6991	0.896						394	0.1745	0.4015	0.5549	0.6335	0.6813
												395	0	0.2036	0.5547	0.6997	0.8952						395	0.1749	0.4016	0.5547	0.6343	0.6806
												396	0	0.2018	0.5536	0.6978	0.8973						396	0.1747	0.405	0.5536	0.6357	0.6815
												397	0	0.2022	0.5528	0.7013	0.8967						397	0.1742	0.4052	0.5528	0.64	0.6857
												398	0	0.2022	0.5564	0.7005	0.8965						398	0.1741	0.404	0.5564	0.6365	0.6861
												399	0	0.2053	0.5568	0.7027	0.8965						399	0.1767	0.4044	0.5568	0.6392	0.6852
												400	0	0.2066	0.556	0.7028	0.8967						400	0.1779	0.4039	0.556	0.6371	0.6887
												401	0	0.209	0.5523	0.7031	0.8975						401	0.1753	0.4061	0.5523	0.6363	0.6887
												402	0	0.21	0.5552	0.7049	0.8997						402	0.1754	0.4067	0.5552	0.6354	0.6925
												403	0	0.2094	0.5572	0.7031	0.8988						403	0.1764	0.4045	0.5572	0.6313	0.6922
												404	0	0.2095	0.554	0.7057	0.9013						404	0.1799	0.4037	0.554	0.6322	0.6902
												405	0	0.2117	0.5531	0.7035	0.9012						405	0.1821	0.4076	0.5531	0.6317	0.6908
												406	0	0.2122	0.5522	0.7017	0.9005						406	0.1794	0.4101	0.5522	0.6293	0.69
												407	0	0.2158	0.5506	0.6987	0.8987						407	0.1801	0.4106	0.5506	0.6283	0.69
												408	0	0.2178	0.5479	0.7008	0.8987						408	0.1819	0.4094	0.5479	0.6293	0.6961
												409	0	0.2152	0.55	0.7014	0.9009						409	0.183	0.4111	0.55	0.6306	0.6987
												410	0	0.214	0.5524	0.706	0.9005						410	0.1828	0.4119	0.5524	0.6298	0.696
												411	0	0.2165	0.5504	0.7059	0.9034						411	0.1823	0.4111	0.5504	0.6331	0.6943
												412	0	0.219	0.5473	0.7048	0.9039						412	0.1854	0.414	0.5473	0.6312	0.6925
												413	0	0.2225	0.5509	0.7082	0.9035						413	0.1866	0.4167	0.5509	0.6287	0.6954
												414	0	0.2248	0.5527	0.7072	0.9017						414	0.1863	0.4203	0.5527	0.6239	0.6978
												415	0	0.226	0.5526	0.7056	0.9017						415	0.1895	0.4257	0.5526	0.6184	0.695
												416	0	0.2238	0.5545	0.7062	0.9018						416	0.191	0.4266	0.5545	0.6194	0.6966
												417	0	0.2258	0.5522	0.7076	0.9039						417	0.1881	0.4273	0.5522	0.6201	0.6961
												418	0	0.2275	0.5513	0.7037	0.9027						418	0.1878	0.4276	0.5513	0.6227	0.6953
												419	0	0.2294	0.5507	0.7048	0.9029						419	0.186	0.4306	0.5507	0.6238	0.6986
												420	0	0.2294	0.5528	0.7057	0.9063						420	0.185	0.434	0.5528	0.6229	0.6998
												421	0	0.2313	0.5548	0.7041	0.9074						421	0.1841	0.4353	0.5548	0.6195	0.7005
												422	0	0.2297	0.5588	0.7051	0.9079						422	0.1817	0.431	0.5588	0.6206	0.7034
												423	0	0.2313	0.5646	0.7049	0.908						423	0.1833	0.4304	0.5646	0.6239	0.7024
												424	0	0.2343	0.5641	0.7048	0.9064						424	0.183	0.4353	0.5641	0.6246	0.6982
												425	0	0.2333	0.5602	0.7033	0.9069						425	0.1843	0.4393	0.5602	0.626	0.7021
												426	0	0.2342	0.5627	0.7062	0.9072						426	0.1828	0.4378	0.5627	0.6244	0.7032
												427	0	0.2334	0.563	0.707	0.9064						427	0.1838	0.4396	0.563	0.6268	0.6998
												428	0	0.2359	0.5603	0.7065	0.908						428	0.1826	0.4374	0.5603	0.6234	0.7008
												429	0	0.2355	0.558	0.7061	0.9064						429	0.1831	0.4371	0.558	0.6265	0.7009
												430	0	0.2344	0.5632	0.708	0.9079						430	0.1813	0.4413	0.5632	0.6252	0.7032
												431	0	0.2365	0.5606	0.7088	0.9079						431	0.181	0.4406	0.5606	0.629	0.7039
												432	0	0.237	0.5582	0.7088	0.9066						432	0.1826	0.4376	0.5582	0.6313	0.7006
												433	0	0.2357	0.5532	0.7088	0.9054						433	0.1848	0.4364	0.5532	0.6302	0.699
												434	0	0.2373	0.5541	0.7077	0.9062						434	0.1867	0.4378	0.5541	0.6281	0.6987
												435	0	0.2357	0.5521	0.7056	0.9041						435	0.1884	0.4404	0.5521	0.6281	0.6972
												436	0	0.2348	0.5551	0.7108	0.9055						436	0.19	0.4391	0.5551	0.628	0.6974
												437	0	0.2353	0.5571	0.7085	0.9031						437	0.1883	0.4409	0.5571	0.623	0.6959
												438	0	0.2361	0.561	0.7096	0.9079						438	0.1886	0.4392	0.561	0.6238	0.6945
												439	0	0.2351	0.5651	0.7093	0.9116						439	0.1922	0.4432	0.5651	0.6277	0.6938
												440	0	0.2353	0.5655	0.707	0.9113						440	0.1928	0.4478	0.5655	0.6232	0.6925
												441	0	0.2351	0.5615	0.7069	0.9094						441	0.1956	0.4478	0.5615	0.6235	0.6941
												442	0	0.2356	0.5597	0.7068	0.908						442	0.1962	0.448	0.5597	0.626	0.697
												443	0	0.2368	0.5582	0.7065	0.9048						443	0.1987	0.4472	0.5582	0.6277	0.697
												444	0	0.2362	0.555	0.707	0.9073						444	0.1997	0.4478	0.555	0.6244	0.6949
												445	0	0.2364	0.5561	0.7104	0.9079						445	0.2016	0.4453	0.5561	0.6201	0.6928
												446	0	0.2389	0.5562	0.7096	0.9087						446	0.2019	0.4442	0.5562	0.6207	0.6946
												447	0	0.2417	0.5542	0.7099	0.9092						447	0.2039	0.4433	0.5542	0.6196	0.6946
												448	0	0.2381	0.555	0.7083	0.9093						448	0.2024	0.445	0.555	0.6202	0.6966
												449	0	0.2375	0.5607	0.7123	0.9064						449	0.2058	0.447	0.5607	0.6177	0.6992
												450	0	0.2424	0.5646	0.7137	0.9068						450	0.208	0.4459	0.5646	0.6179	0.6952
												451	0	0.245	0.5627	0.7138	0.9051						451	0.2083	0.4492	0.5627	0.6158	0.6931
												452	0	0.2425	0.5616	0.7063	0.9041						452	0.2122	0.4458	0.5616	0.6144	0.6892
												453	0	0.2434	0.5618	0.7011	0.9016						453	0.2123	0.4435	0.5618	0.6162	0.6871
												454	0	0.2431	0.5611	0.7028	0.9028						454	0.212	0.4483	0.5611	0.6149	0.6881
												455	0	0.2417	0.5616	0.7047	0.9065						455	0.2152	0.451	0.5616	0.6158	0.6913
												456	0	0.2441	0.5645	0.699	0.9043						456	0.214	0.4511	0.5645	0.6157	0.691
												457	0	0.2464	0.5643	0.6957	0.9064						457	0.2165	0.4512	0.5643	0.6176	0.6912
												458	0	0.2477	0.5663	0.6965	0.9096						458	0.2165	0.4527	0.5663	0.6208	0.6907
												459	0	0.2519	0.5679	0.6903	0.9102						459	0.2156	0.4555	0.5679	0.6235	0.692
												460	0	0.2503	0.5671	0.6923	0.9094						460	0.2197	0.451	0.5671	0.6258	0.6936
												461	0	0.2509	0.5699	0.6975	0.9096						461	0.2212	0.4507	0.5699	0.6312	0.6952
												462	0	0.2522	0.568	0.6978	0.9087						462	0.2219	0.4507	0.568	0.6313	0.6968
												463	0	0.2501	0.5701	0.6932	0.9079						463	0.2239	0.4506	0.5701	0.6288	0.6959
												464	0	0.2509	0.5637	0.6972	0.9115						464	0.2237	0.4463	0.5637	0.6353	0.6951
												465	0	0.2507	0.5597	0.6938	0.9127						465	0.2252	0.4462	0.5597	0.6387	0.6943
												466	0	0.2488	0.5595	0.6962	0.9139						466	0.2233	0.4462	0.5595	0.6394	0.6942
												467	0	0.2498	0.5584	0.6951	0.9122						467	0.2238	0.4471	0.5584	0.6413	0.6937
												468	0	0.2519	0.5574	0.6972	0.9129						468	0.2217	0.4494	0.5574	0.6412	0.6928
												469	0	0.2502	0.5563	0.6922	0.9109						469	0.2249	0.4494	0.5563	0.6385	0.6958
												470	0	0.2471	0.5539	0.6933	0.9091						470	0.2242	0.449	0.5539	0.636	0.6981
												471	0	0.2479	0.5527	0.6921	0.9054						471	0.2234	0.4529	0.5527	0.6352	0.7011
												472	0	0.2501	0.5528	0.6893	0.9067						472	0.2222	0.4491	0.5528	0.6352	0.6993
												473	0	0.2488	0.5501	0.6892	0.9081						473	0.2188	0.4459	0.5501	0.6342	0.7003
												474	0	0.2491	0.5489	0.6865	0.9063						474	0.2214	0.4493	0.5489	0.6367	0.7036
												475	0	0.2517	0.5508	0.6873	0.909						475	0.2215	0.4475	0.5508	0.6392	0.7052
												476	0	0.2484	0.553	0.6831	0.9064						476	0.2217	0.4456	0.553	0.6372	0.7107
												477	0	0.2468	0.5518	0.6802	0.9039						477	0.2213	0.4457	0.5518	0.6402	0.7128
												478	0	0.2463	0.552	0.6778	0.9068						478	0.2211	0.4509	0.552	0.6399	0.7106
												479	0	0.2458	0.5478	0.6833	0.9071						479	0.2239	0.4488	0.5478	0.6326	0.7124
												480	0	0.2479	0.5501	0.6808	0.9097						480	0.2267	0.4499	0.5501	0.6321	0.7136
												481	0	0.2463	0.5504	0.6799	0.9077						481	0.2249	0.4495	0.5504	0.6341	0.7164
												482	0	0.2452	0.55	0.6808	0.9064						482	0.2251	0.4476	0.55	0.6334	0.7165
												483	0	0.2426	0.5511	0.6878	0.9102						483	0.2241	0.4494	0.5511	0.6361	0.7105
												484	0	0.2415	0.5497	0.6864	0.9102						484	0.2244	0.4507	0.5497	0.6332	0.7129
												485	0	0.239	0.5521	0.6867	0.9099						485	0.2268	0.4531	0.5521	0.632	0.7086
												486	0	0.2414	0.5541	0.6904	0.9081						486	0.2304	0.4533	0.5541	0.6318	0.7101
												487	0	0.239	0.5554	0.6882	0.9087						487	0.2326	0.4571	0.5554	0.6324	0.7103
												488	0	0.236	0.5535	0.6903	0.9094						488	0.2333	0.454	0.5535	0.6298	0.7079
												489	0	0.2382	0.5542	0.6894	0.9144						489	0.236	0.4551	0.5542	0.6316	0.7062
												490	0	0.2365	0.5566	0.6871	0.9125						490	0.2383	0.4534	0.5566	0.6289	0.7075
												491	0	0.2376	0.5572	0.6875	0.9108						491	0.2407	0.4524	0.5572	0.6303	0.7039
												492	0	0.2386	0.5568	0.6852	0.9123						492	0.2404	0.4562	0.5568	0.6371	0.7048
												493	0	0.2406	0.5567	0.6888	0.9134						493	0.2401	0.4589	0.5567	0.6376	0.7046
												494	0	0.2376	0.5598	0.6903	0.914						494	0.2423	0.4649	0.5598	0.6345	0.7033
												495	0	0.2373	0.563	0.6928	0.9127						495	0.2423	0.4659	0.563	0.6343	0.705
												496	0	0.2342	0.5618	0.6934	0.9121						496	0.2461	0.4659	0.5618	0.6348	0.7056
												497	0	0.2331	0.561	0.6966	0.9124						497	0.2481	0.4696	0.561	0.6386	0.7025
												498	0	0.2323	0.5608	0.7	0.9099						498	0.2508	0.471	0.5608	0.6381	0.7032
												499	0	0.2344	0.5573	0.6983	0.909						499	0.2483	0.4686	0.5573	0.6396	0.7004
												500	0	0.2339	0.5547	0.6967	0.9064						500	0.2482	0.4709	0.5547	0.6462	0.6966
												501	0	0.2323	0.5539	0.6961	0.908						501	0.2494	0.4677	0.5539	0.6384	0.6985
												502	0	0.2293	0.5523	0.6926	0.9112						502	0.2519	0.4657	0.5523	0.6411	0.6998
												503	0	0.2282	0.5506	0.6897	0.9112						503	0.2538	0.4688	0.5506	0.6412	0.7012
												504	0	0.2305	0.5539	0.6897	0.9097						504	0.2547	0.4711	0.5539	0.6381	0.7016
												505	0	0.2294	0.5544	0.69	0.9103						505	0.2556	0.4737	0.5544	0.6391	0.6977
												506	0	0.2303	0.5598	0.6913	0.9102						506	0.2561	0.4755	0.5598	0.6411	0.6972
												507	0	0.2296	0.5589	0.6941	0.9081						507	0.2552	0.4738	0.5589	0.6379	0.6952
												508	0	0.2305	0.5586	0.6925	0.9065						508	0.2554	0.4757	0.5586	0.6368	0.6941
												509	0	0.2342	0.5615	0.689	0.9084						509	0.2567	0.4772	0.5615	0.637	0.691
												510	0	0.2353	0.5594	0.6915	0.91						510	0.2578	0.4775	0.5594	0.6369	0.6936
												511	0	0.2366	0.5529	0.6936	0.9139						511	0.2618	0.4747	0.5529	0.6351	0.6919
												512	0	0.2394	0.5531	0.6903	0.9127						512	0.2626	0.4725	0.5531	0.6382	0.6937
												513	0	0.2393	0.5493	0.6904	0.9101						513	0.2646	0.4768	0.5493	0.6363	0.6941
												514	0	0.2385	0.5497	0.6903	0.9107						514	0.2642	0.4794	0.5497	0.6414	0.6938
												515	0	0.2398	0.5457	0.6923	0.9106						515	0.264	0.4844	0.5457	0.6389	0.6916
												516	0	0.2404	0.5428	0.6937	0.9103						516	0.2626	0.4817	0.5428	0.6414	0.6906
												517	0	0.2393	0.5423	0.6974	0.9083						517	0.2656	0.4855	0.5423	0.6407	0.6951
												518	0	0.2391	0.5421	0.6951	0.9075						518	0.2692	0.4849	0.5421	0.6377	0.6962
												519	0	0.2396	0.5455	0.6948	0.9078						519	0.2703	0.489	0.5455	0.6366	0.6957
												520	0	0.2365	0.5427	0.6905	0.9083						520	0.2731	0.4901	0.5427	0.6328	0.6949
												521	0	0.2364	0.5434	0.6917	0.9067						521	0.2704	0.488	0.5434	0.6296	0.6962
												522	0	0.2402	0.5459	0.6961	0.908						522	0.2722	0.489	0.5459	0.6249	0.6946
												523	0	0.2398	0.5439	0.6968	0.9106						523	0.2733	0.4883	0.5439	0.6259	0.6891
												524	0	0.2388	0.5499	0.6982	0.9146						524	0.2737	0.4883	0.5499	0.6238	0.6896
												525	0	0.2388	0.5485	0.7021	0.9167						525	0.2722	0.4909	0.5485	0.6243	0.6902
												526	0	0.2397	0.5446	0.7036	0.9157						526	0.2716	0.4899	0.5446	0.626	0.6901
												527	0	0.2376	0.5424	0.701	0.9169						527	0.2722	0.4881	0.5424	0.627	0.6892
												528	0	0.2371	0.5464	0.7015	0.9169						528	0.2719	0.4899	0.5464	0.6255	0.688
												529	0	0.2369	0.549	0.7069	0.9156						529	0.2722	0.4871	0.549	0.6272	0.6907
												530	0	0.2394	0.5496	0.7066	0.9153						530	0.2735	0.4881	0.5496	0.6252	0.6951
												531	0	0.2365	0.5484	0.7071	0.917						531	0.2747	0.4895	0.5484	0.6224	0.6925
												532	0	0.2335	0.5482	0.7119	0.9164						532	0.2788	0.4854	0.5482	0.6207	0.6889
												533	0	0.2342	0.5491	0.7122	0.9153						533	0.2792	0.4837	0.5491	0.6209	0.6869
												534	0	0.235	0.5476	0.7116	0.9111						534	0.2806	0.4835	0.5476	0.6174	0.6856
												535	0	0.2356	0.5439	0.7072	0.9122						535	0.282	0.4843	0.5439	0.6145	0.6865
												536	0	0.2356	0.5463	0.7069	0.9123						536	0.2821	0.486	0.5463	0.6153	0.6908
												537	0	0.2346	0.5484	0.7074	0.9101						537	0.2826	0.4881	0.5484	0.6121	0.6946
												538	0	0.2358	0.5483	0.7072	0.9099						538	0.2826	0.4916	0.5483	0.615	0.695
												539	0	0.2349	0.551	0.7035	0.9121						539	0.2807	0.4913	0.551	0.6134	0.6994
												540	0	0.234	0.5487	0.7038	0.9102						540	0.2847	0.4919	0.5487	0.6144	0.698
												541	0	0.2341	0.552	0.7036	0.9097						541	0.2884	0.4981	0.552	0.6182	0.7006
												542	0	0.2374	0.5531	0.7041	0.9114						542	0.2894	0.4969	0.5531	0.6164	0.7001
												543	0	0.2387	0.5563	0.7045	0.9098						543	0.2913	0.4952	0.5563	0.6155	0.7012
												544	0	0.2401	0.5597	0.7089	0.9111						544	0.2922	0.4941	0.5597	0.6119	0.7028
												545	0	0.239	0.5597	0.7059	0.9127						545	0.2897	0.4957	0.5597	0.6127	0.703
												546	0	0.2385	0.554	0.7056	0.9127						546	0.2879	0.4958	0.554	0.622	0.7069
												547	0	0.2407	0.5542	0.7024	0.9131						547	0.2892	0.4961	0.5542	0.6237	0.7078
												548	0	0.2375	0.5492	0.705	0.9145						548	0.2867	0.4972	0.5492	0.6253	0.7047
												549	0	0.2376	0.5516	0.702	0.9144						549	0.2869	0.4945	0.5516	0.6301	0.7018
												550	0	0.2379	0.5573	0.7017	0.9157						550	0.2882	0.4946	0.5573	0.6277	0.7073
												551	0	0.2387	0.5575	0.7003	0.9148						551	0.2881	0.4971	0.5575	0.6257	0.7044
												552	0	0.2386	0.5566	0.6992	0.9151						552	0.2904	0.4965	0.5566	0.6282	0.7065
												553	0	0.2387	0.5568	0.6986	0.9154						553	0.2882	0.4973	0.5568	0.6244	0.7043
												554	0	0.2427	0.5563	0.7007	0.9134						554	0.2854	0.4993	0.5563	0.6242	0.7032
												555	0	0.2462	0.5537	0.6999	0.9152						555	0.2831	0.4997	0.5537	0.6319	0.7048
												556	0	0.2448	0.5561	0.6979	0.9164						556	0.2864	0.5004	0.5561	0.6292	0.7063
												557	0	0.2471	0.5536	0.701	0.9173						557	0.2868	0.5031	0.5536	0.6327	0.706
												558	0	0.25	0.5495	0.6987	0.9175						558	0.2876	0.5053	0.5495	0.6325	0.7037
												559	0	0.2488	0.5459	0.6978	0.9187						559	0.2867	0.5033	0.5459	0.6358	0.7033
												560	0	0.2491	0.5469	0.6961	0.9191						560	0.2854	0.5046	0.5469	0.6366	0.707
												561	0	0.2486	0.5479	0.6925	0.9207						561	0.2895	0.5048	0.5479	0.6391	0.708
												562	0	0.2484	0.5485	0.6957	0.9201						562	0.2917	0.5019	0.5485	0.6389	0.7076
												563	0	0.2513	0.541	0.695	0.9212						563	0.2938	0.5033	0.541	0.6385	0.7054
												564	0	0.2509	0.5412	0.6996	0.921						564	0.2943	0.5019	0.5412	0.6368	0.7055
												565	0	0.2507	0.5415	0.6958	0.9216						565	0.2928	0.4987	0.5415	0.6387	0.7027
												566	0	0.2554	0.5393	0.6941	0.9208						566	0.291	0.4964	0.5393	0.6393	0.7075
												567	0	0.2567	0.5401	0.6933	0.92						567	0.2931	0.4939	0.5401	0.6396	0.711
												568	0	0.256	0.5489	0.6902	0.9194						568	0.2937	0.4933	0.5489	0.6417	0.7138
												569	0	0.2561	0.5449	0.6894	0.9161						569	0.2977	0.4928	0.5449	0.6398	0.7172
												570	0	0.2563	0.5437	0.6922	0.9159						570	0.2928	0.4937	0.5437	0.6406	0.7172
												571	0	0.2539	0.5431	0.6938	0.9146						571	0.2947	0.4928	0.5431	0.6383	0.7159
												572	0	0.2523	0.5455	0.6906	0.9135						572	0.2942	0.4909	0.5455	0.6324	0.7101
												573	0	0.2523	0.5434	0.6877	0.913						573	0.2933	0.489	0.5434	0.6303	0.7122
												574	0	0.2526	0.5438	0.6906	0.913						574	0.2928	0.4882	0.5438	0.631	0.714
												575	0	0.2555	0.5477	0.6926	0.9166						575	0.292	0.4882	0.5477	0.629	0.7147
												576	0	0.2551	0.5513	0.6931	0.9169						576	0.2961	0.4896	0.5513	0.6321	0.7156
												577	0	0.2566	0.5513	0.6946	0.9159						577	0.2978	0.4903	0.5513	0.6336	0.7112
												578	0	0.2551	0.5467	0.6929	0.9149						578	0.2978	0.4926	0.5467	0.6363	0.7097
												579	0	0.2556	0.5486	0.69	0.9161						579	0.2974	0.4948	0.5486	0.636	0.7127
												580	0	0.2541	0.5456	0.6922	0.914						580	0.2962	0.4958	0.5456	0.6383	0.7129
												581	0	0.2551	0.5454	0.6912	0.9131						581	0.2979	0.4945	0.5454	0.6359	0.7121
												582	0	0.2567	0.5456	0.6919	0.9132						582	0.299	0.4956	0.5456	0.6377	0.7115
												583	0	0.2593	0.5432	0.6928	0.9149						583	0.3005	0.4963	0.5432	0.6398	0.7091
												584	0	0.2586	0.5394	0.6901	0.9152						584	0.3013	0.4955	0.5394	0.6404	0.7069
												585	0	0.2636	0.5384	0.6939	0.9137						585	0.3018	0.496	0.5384	0.6425	0.7063
												586	0	0.2628	0.5414	0.6942	0.9126						586	0.2996	0.4938	0.5414	0.6422	0.707
												587	0	0.262	0.5453	0.6949	0.9121						587	0.2991	0.4972	0.5453	0.6462	0.6996
												588	0	0.2635	0.5475	0.6985	0.9127						588	0.3034	0.4929	0.5475	0.6427	0.6994
												589	0	0.2612	0.5472	0.6975	0.9151						589	0.3001	0.496	0.5472	0.6408	0.6985
												590	0	0.2596	0.548	0.6937	0.9146						590	0.2989	0.4948	0.548	0.6405	0.701
												591	0	0.2617	0.55	0.6951	0.9149						591	0.2989	0.4934	0.55	0.6414	0.7016
												592	0	0.2612	0.5482	0.6951	0.9161						592	0.2994	0.4912	0.5482	0.6426	0.703
												593	0	0.2601	0.5459	0.6927	0.9166						593	0.2993	0.4935	0.5459	0.6454	0.7022
												594	0	0.2608	0.5468	0.6912	0.9175						594	0.3012	0.4925	0.5468	0.6499	0.6981
												595	0	0.2644	0.5443	0.6933	0.9195						595	0.2995	0.4916	0.5443	0.6528	0.6998
												596	0	0.2642	0.5485	0.6954	0.9172						596	0.3018	0.4891	0.5485	0.6529	0.7001
												597	0	0.262	0.5456	0.6964	0.9198						597	0.3026	0.4868	0.5456	0.6516	0.6992
												598	0	0.264	0.5408	0.6955	0.9205						598	0.3035	0.492	0.5408	0.6501	0.7018
												599	0	0.2665	0.5404	0.6982	0.9198						599	0.3008	0.4942	0.5404	0.6511	0.7061
												600	0	0.267	0.5396	0.6986	0.9191						600	0.3009	0.4939	0.5396	0.6493	0.7039
												601	0	0.2655	0.5375	0.6994	0.9187						601	0.3018	0.4914	0.5375	0.6513	0.707
												602	0	0.2678	0.5365	0.7017	0.9212						602	0.3007	0.4891	0.5365	0.6494	0.7098
												603	0	0.2665	0.5339	0.6981	0.9216						603	0.2995	0.4874	0.5339	0.6492	0.7078
												604	0	0.2621	0.5337	0.6937	0.9205						604	0.2959	0.4842	0.5337	0.6481	0.7105
												605	0	0.2629	0.5315	0.6931	0.9197						605	0.2938	0.4862	0.5315	0.6495	0.7138
												606	0	0.2626	0.5324	0.6936	0.9209						606	0.2936	0.4851	0.5324	0.6505	0.7176
												607	0	0.2614	0.5345	0.6918	0.922						607	0.2902	0.4815	0.5345	0.651	0.7153
												608	0	0.2617	0.5331	0.6891	0.9225						608	0.2907	0.479	0.5331	0.6501	0.7172
												609	0	0.2636	0.5302	0.6905	0.919						609	0.2905	0.4771	0.5302	0.6485	0.7147
												610	0	0.2635	0.5337	0.6894	0.9228						610	0.2903	0.4763	0.5337	0.6527	0.712
												611	0	0.2624	0.5341	0.6894	0.924						611	0.2917	0.48	0.5341	0.6507	0.7107
												612	0	0.2611	0.5353	0.6858	0.9236						612	0.2897	0.4813	0.5353	0.6525	0.7127
												613	0	0.259	0.536	0.6795	0.9221						613	0.2911	0.481	0.536	0.6518	0.7131
												614	0	0.2615	0.5366	0.68	0.9228						614	0.2909	0.4828	0.5366	0.6567	0.7094
												615	0	0.2593	0.5367	0.6846	0.922						615	0.2896	0.4819	0.5367	0.6538	0.7036
												616	0	0.2571	0.5368	0.6867	0.9222						616	0.2913	0.4819	0.5368	0.6528	0.7065
												617	0	0.2578	0.5392	0.6881	0.921						617	0.2938	0.4807	0.5392	0.6528	0.7057
												618	0	0.2597	0.544	0.6835	0.9233						618	0.2967	0.4769	0.544	0.652	0.7043
												619	0	0.2561	0.5428	0.6833	0.9247						619	0.2977	0.4753	0.5428	0.6549	0.7077
												620	0	0.2572	0.5435	0.6862	0.9246						620	0.2961	0.4747	0.5435	0.6509	0.7075
												621	0	0.2559	0.5413	0.6873	0.9244						621	0.2953	0.4761	0.5413	0.6504	0.7087
												622	0	0.2557	0.5459	0.6855	0.9255						622	0.2936	0.4763	0.5459	0.6522	0.7071
												623	0	0.2557	0.5492	0.6871	0.9264						623	0.2918	0.474	0.5492	0.6494	0.7039
												624	0	0.2556	0.5497	0.6896	0.927						624	0.2911	0.4783	0.5497	0.6513	0.7047
												625	0	0.2566	0.5449	0.6886	0.9249						625	0.2927	0.4763	0.5449	0.6519	0.7034
												626	0	0.2565	0.5443	0.6903	0.9232						626	0.2889	0.4789	0.5443	0.6529	0.7002
												627	0	0.2587	0.5421	0.6952	0.9245						627	0.2897	0.4777	0.5421	0.6555	0.6983
												628	0	0.2595	0.5436	0.6974	0.9247						628	0.2886	0.4831	0.5436	0.6538	0.6963
												629	0	0.263	0.5445	0.6953	0.9267						629	0.29	0.4855	0.5445	0.6558	0.6959
												630	0	0.2621	0.5466	0.6951	0.9262						630	0.2908	0.4869	0.5466	0.6587	0.69
												631	0	0.2597	0.5483	0.6961	0.9266						631	0.2925	0.4825	0.5483	0.6581	0.6913
												632	0	0.259	0.5496	0.6951	0.9302						632	0.2899	0.4849	0.5496	0.6617	0.6955
												633	0	0.2608	0.5491	0.6953	0.9291						633	0.2918	0.4841	0.5491	0.6619	0.6952
												634	0	0.2605	0.5499	0.6961	0.9312						634	0.2923	0.4847	0.5499	0.662	0.6963
												635	0	0.2598	0.552	0.6957	0.9311						635	0.2927	0.4865	0.552	0.6647	0.6944
												636	0	0.2602	0.5553	0.6983	0.9295						636	0.2935	0.4883	0.5553	0.6683	0.6948
												637	0	0.2601	0.5584	0.6981	0.9304						637	0.2936	0.4854	0.5584	0.6661	0.6895
												638	0	0.2626	0.5595	0.6991	0.9296						638	0.2918	0.4875	0.5595	0.6647	0.6932
												639	0	0.2619	0.5573	0.6963	0.9316						639	0.2909	0.4873	0.5573	0.6664	0.6945
												640	0	0.263	0.5598	0.6988	0.9324						640	0.2909	0.4903	0.5598	0.6648	0.6902
												641	0	0.2623	0.5569	0.6993	0.932						641	0.2922	0.4893	0.5569	0.6637	0.686
												642	0	0.2637	0.5555	0.7016	0.9317						642	0.293	0.4944	0.5555	0.6662	0.6876
												643	0	0.2633	0.5549	0.7012	0.9332						643	0.2964	0.4945	0.5549	0.6664	0.6891
												644	0	0.2668	0.5567	0.7035	0.9341						644	0.297	0.4932	0.5567	0.6654	0.6898
												645	0	0.2638	0.5545	0.7038	0.93						645	0.3008	0.4914	0.5545	0.6651	0.6905
												646	0	0.2644	0.5591	0.7037	0.9317						646	0.3028	0.4954	0.5591	0.6625	0.6935
												647	0	0.2663	0.5604	0.7051	0.9294						647	0.3059	0.4967	0.5604	0.6667	0.695
												648	0	0.2648	0.5602	0.7046	0.9318						648	0.3074	0.4928	0.5602	0.6655	0.6946
												649	0	0.2691	0.5587	0.7022	0.9285						649	0.3064	0.4939	0.5587	0.6646	0.6923
												650	0	0.2673	0.5587	0.7052	0.9276						650	0.3017	0.4917	0.5587	0.6618	0.694
												651	0	0.2663	0.5588	0.7058	0.9279						651	0.3015	0.4922	0.5588	0.6598	0.6939
												652	0	0.267	0.5601	0.7027	0.9274						652	0.3027	0.4921	0.5601	0.6548	0.6949
												653	0	0.2723	0.558	0.6998	0.9274						653	0.3006	0.4921	0.558	0.6519	0.6957
												654	0	0.2732	0.5585	0.6988	0.9288						654	0.3015	0.4874	0.5585	0.6492	0.6918
												655	0	0.275	0.5518	0.7034	0.9283						655	0.2987	0.4843	0.5518	0.651	0.6912
												656	0	0.2732	0.5486	0.7058	0.9279						656	0.3016	0.4827	0.5486	0.648	0.6905
												657	0	0.2753	0.5501	0.7061	0.9266						657	0.3032	0.4854	0.5501	0.6483	0.6889
												658	0	0.2754	0.5435	0.7045	0.9267						658	0.3038	0.4797	0.5435	0.6425	0.6847
												659	0	0.2771	0.5407	0.7016	0.926						659	0.3064	0.4799	0.5407	0.6428	0.6782
												660	0	0.2771	0.5417	0.7024	0.9261						660	0.3101	0.4783	0.5417	0.6403	0.6765
												661	0	0.2791	0.5425	0.6987	0.9258						661	0.3108	0.4846	0.5425	0.6382	0.6792
												662	0	0.2808	0.5455	0.7011	0.9256						662	0.3078	0.4883	0.5455	0.6335	0.6776
												663	0	0.2824	0.5488	0.7014	0.9261						663	0.3082	0.488	0.5488	0.6332	0.6747
												664	0	0.2842	0.5465	0.7014	0.9248						664	0.3097	0.4894	0.5465	0.6298	0.6773
												665	0	0.2842	0.5437	0.6998	0.9233						665	0.3088	0.4914	0.5437	0.6301	0.6802
												666	0	0.2835	0.5429	0.7003	0.9226						666	0.3067	0.4895	0.5429	0.6306	0.6768
												667	0	0.2832	0.5434	0.7026	0.9227						667	0.3094	0.4897	0.5434	0.634	0.6767
												668	0	0.2835	0.5435	0.7002	0.9223						668	0.3101	0.4896	0.5435	0.6356	0.6792
												669	0	0.2894	0.5466	0.6965	0.9201						669	0.3081	0.491	0.5466	0.6378	0.68
												670	0	0.2913	0.5453	0.699	0.9193						670	0.3031	0.4876	0.5453	0.6339	0.6804
												671	0	0.2919	0.5418	0.6969	0.9216						671	0.2995	0.4853	0.5418	0.6335	0.6838
												672	0	0.2917	0.5398	0.6972	0.9214						672	0.299	0.4836	0.5398	0.6294	0.6842
												673	0	0.29	0.5411	0.7012	0.9224						673	0.3003	0.4847	0.5411	0.6282	0.6835
												674	0	0.2907	0.5402	0.6994	0.9216						674	0.3009	0.4919	0.5402	0.6255	0.6861
												675	0	0.2914	0.5384	0.6998	0.9223						675	0.3054	0.4919	0.5384	0.6242	0.6835
												676	0	0.2948	0.5408	0.7014	0.9225						676	0.3052	0.4953	0.5408	0.6293	0.6823
												677	0	0.2971	0.5407	0.7015	0.923						677	0.3031	0.4945	0.5407	0.6304	0.6805
												678	0	0.2978	0.5424	0.7019	0.9221						678	0.3036	0.4894	0.5424	0.628	0.6805
												679	0	0.2987	0.5485	0.7001	0.9223						679	0.3	0.4872	0.5485	0.6284	0.679
												680	0	0.2983	0.5518	0.7033	0.924						680	0.2959	0.4824	0.5518	0.6267	0.6803
												681	0	0.2971	0.5477	0.7024	0.9219						681	0.2956	0.4814	0.5477	0.6279	0.6802
												682	0	0.297	0.5439	0.7018	0.9186						682	0.2958	0.4839	0.5439	0.6215	0.6779
												683	0	0.3014	0.5405	0.7051	0.9178						683	0.2933	0.4885	0.5405	0.6246	0.6757
												684	0	0.2995	0.5395	0.7034	0.9177						684	0.2948	0.4849	0.5395	0.6271	0.6753
												685	0	0.3005	0.5429	0.7007	0.9154						685	0.2945	0.4841	0.5429	0.6263	0.677
												686	0	0.3019	0.5402	0.7014	0.9136						686	0.295	0.4893	0.5402	0.6253	0.6779
												687	0	0.3044	0.5419	0.7074	0.912						687	0.2909	0.4916	0.5419	0.6264	0.6807
												688	0	0.3025	0.5424	0.7047	0.9117						688	0.293	0.488	0.5424	0.6272	0.6835
												689	0	0.3022	0.5381	0.705	0.9138						689	0.2951	0.4899	0.5381	0.627	0.6811
												690	0	0.3033	0.5434	0.7074	0.9121						690	0.2949	0.4889	0.5434	0.6274	0.6826
												691	0	0.3051	0.5423	0.7094	0.9144						691	0.2953	0.49	0.5423	0.626	0.6833
												692	0	0.3053	0.5422	0.708	0.9142						692	0.297	0.489	0.5422	0.6232	0.6867
												693	0	0.3038	0.5411	0.7049	0.9155						693	0.2936	0.4874	0.5411	0.6239	0.6907
												694	0	0.306	0.5414	0.7064	0.9203						694	0.2934	0.491	0.5414	0.6215	0.6899
												695	0	0.3055	0.5387	0.713	0.9176						695	0.2907	0.4935	0.5387	0.6181	0.6881
												696	0	0.3019	0.5383	0.7148	0.9174						696	0.2918	0.4947	0.5383	0.6175	0.6904
												697	0	0.3022	0.5358	0.7136	0.9168						697	0.2905	0.4954	0.5358	0.6149	0.6886
												698	0	0.302	0.5343	0.7143	0.9181						698	0.2923	0.4916	0.5343	0.6094	0.6889
												699	0	0.3066	0.5347	0.7133	0.9169						699	0.2929	0.4924	0.5347	0.6094	0.684
												700	0	0.3071	0.5336	0.7137	0.9179						700	0.2928	0.4934	0.5336	0.6102	0.6831
												701	0	0.3073	0.5336	0.7148	0.9208						701	0.2954	0.4965	0.5336	0.6124	0.686
												702	0	0.3045	0.5345	0.7104	0.9203						702	0.2946	0.4974	0.5345	0.6135	0.6846
												703	0	0.3056	0.5303	0.708	0.9202						703	0.2985	0.4937	0.5303	0.614	0.6815
												704	0	0.3069	0.5313	0.7075	0.9217						704	0.2982	0.4972	0.5313	0.6155	0.6802
												705	0	0.3106	0.5331	0.708	0.9215						705	0.2994	0.4943	0.5331	0.6183	0.6841
												706	0	0.3126	0.5347	0.7092	0.9219						706	0.3006	0.496	0.5347	0.6206	0.6852
												707	0	0.3119	0.533	0.7084	0.9219						707	0.3019	0.4952	0.533	0.6221	0.6852
												708	0	0.3116	0.5318	0.7066	0.9201						708	0.2998	0.4933	0.5318	0.6198	0.688
												709	0	0.3129	0.5312	0.7078	0.9225						709	0.2993	0.493	0.5312	0.62	0.6867
												710	0	0.3122	0.5335	0.709	0.9229						710	0.3031	0.4922	0.5335	0.6174	0.6897
												711	0	0.313	0.5319	0.7072	0.9211						711	0.3041	0.4925	0.5319	0.6212	0.6875
												712	0	0.3136	0.5286	0.7077	0.919						712	0.302	0.4904	0.5286	0.6182	0.6898
												713	0	0.3154	0.5301	0.7076	0.9165						713	0.3023	0.4928	0.5301	0.6171	0.6937
												714	0	0.3168	0.5322	0.7082	0.9179						714	0.3007	0.491	0.5322	0.6194	0.6933
												715	0	0.3172	0.532	0.7077	0.9165						715	0.299	0.489	0.532	0.6218	0.6937
												716	0	0.3173	0.5323	0.7036	0.9175						716	0.2997	0.4868	0.5323	0.6251	0.6935
												717	0	0.3178	0.5274	0.7067	0.9156						717	0.2957	0.4901	0.5274	0.6255	0.6943
												718	0	0.3223	0.5294	0.7114	0.9133						718	0.2948	0.4891	0.5294	0.6217	0.692
												719	0	0.3218	0.5319	0.7098	0.9125						719	0.2978	0.4885	0.5319	0.624	0.6904
												720	0	0.3231	0.527	0.7142	0.9137						720	0.2955	0.4907	0.527	0.6215	0.688
												721	0	0.3217	0.5277	0.7156	0.9164						721	0.2953	0.4905	0.5277	0.6252	0.6869
												722	0	0.3245	0.5273	0.7135	0.9187						722	0.2955	0.4886	0.5273	0.6249	0.6838
												723	0	0.3212	0.5272	0.7109	0.9188						723	0.2971	0.4908	0.5272	0.6251	0.6823
												724	0	0.3186	0.5288	0.7123	0.9204						724	0.2964	0.4885	0.5288	0.6285	0.6801
												725	0	0.3203	0.5285	0.712	0.92						725	0.2937	0.4905	0.5285	0.6316	0.6786
												726	0	0.322	0.5302	0.7121	0.9199						726	0.2959	0.4898	0.5302	0.6328	0.6821
												727	0	0.3264	0.5348	0.7149	0.9205						727	0.2948	0.4889	0.5348	0.6281	0.683
												728	0	0.329	0.5369	0.7094	0.922						728	0.2959	0.4883	0.5369	0.6268	0.6835
												729	0	0.3249	0.5366	0.7118	0.9216						729	0.2985	0.4843	0.5366	0.6282	0.6794
												730	0	0.3254	0.5338	0.7125	0.9206						730	0.298	0.4831	0.5338	0.626	0.6787
												731	0	0.3266	0.5355	0.709	0.9203						731	0.2958	0.483	0.5355	0.6256	0.6811
												732	0	0.3271	0.535	0.709	0.9223						732	0.2942	0.4856	0.535	0.6236	0.6819
												733	0	0.3261	0.5342	0.7095	0.922						733	0.2918	0.4874	0.5342	0.625	0.682
												734	0	0.326	0.5319	0.7103	0.9222						734	0.2888	0.4851	0.5319	0.6232	0.6814
												735	0	0.3278	0.5352	0.7145	0.9231						735	0.2889	0.4857	0.5352	0.6212	0.6811
												736	0	0.3289	0.5342	0.7166	0.9209						736	0.292	0.4825	0.5342	0.6181	0.6843
												737	0	0.3267	0.531	0.72	0.9174						737	0.2925	0.4864	0.531	0.6221	0.6869
												738	0	0.3275	0.5357	0.7158	0.9201						738	0.2909	0.4837	0.5357	0.6241	0.6889
												739	0	0.3261	0.5348	0.7179	0.9182						739	0.286	0.4838	0.5348	0.6231	0.6899
												740	0	0.3272	0.5376	0.7179	0.9197						740	0.2869	0.4826	0.5376	0.6265	0.69
												741	0	0.3268	0.5405	0.7204	0.918						741	0.2876	0.4821	0.5405	0.6283	0.6837
												742	0	0.3285	0.5412	0.7203	0.9187						742	0.2861	0.4788	0.5412	0.6251	0.6854
												743	0	0.3288	0.5448	0.7248	0.9209						743	0.2879	0.4796	0.5448	0.6245	0.6845
												744	0	0.331	0.5454	0.7249	0.9212						744	0.2849	0.4779	0.5454	0.6213	0.6835
												745	0	0.3347	0.547	0.7206	0.9188						745	0.2847	0.4788	0.547	0.6211	0.6856
												746	0	0.3384	0.5451	0.7168	0.9177						746	0.2841	0.4767	0.5451	0.6241	0.6859
												747	0	0.3382	0.5488	0.7196	0.9184						747	0.2865	0.4715	0.5488	0.6251	0.6865
												748	0	0.336	0.5482	0.7199	0.9199						748	0.288	0.4742	0.5482	0.6264	0.6859
												749	0	0.3386	0.5489	0.7239	0.9213						749	0.2877	0.4744	0.5489	0.6259	0.6855
												750	0	0.3403	0.5491	0.7245	0.9171						750	0.2885	0.4707	0.5491	0.6217	0.6867
												751	0	0.3391	0.5476	0.7278	0.9154						751	0.2892	0.4745	0.5476	0.6216	0.6874
												752	0	0.3425	0.5489	0.7263	0.9144						752	0.2865	0.472	0.5489	0.6208	0.6863
												753	0	0.3424	0.5565	0.7275	0.9136						753	0.2861	0.4726	0.5565	0.6212	0.6832
												754	0	0.3416	0.5574	0.7272	0.9147						754	0.2877	0.4754	0.5574	0.6232	0.6826
												755	0	0.3409	0.557	0.725	0.9146						755	0.2892	0.4752	0.557	0.622	0.684
												756	0	0.3417	0.5561	0.7235	0.9171						756	0.2904	0.474	0.5561	0.6223	0.6856
												757	0	0.3429	0.5556	0.7217	0.9168						757	0.2907	0.4739	0.5556	0.627	0.6873
												758	0	0.3436	0.5553	0.7249	0.9163						758	0.2885	0.4723	0.5553	0.6209	0.6881
												759	0	0.3394	0.5573	0.7255	0.9132						759	0.2897	0.4733	0.5573	0.62	0.6888
												760	0	0.342	0.5602	0.724	0.9144						760	0.2915	0.4723	0.5602	0.6213	0.6903
												761	0	0.3416	0.5596	0.7273	0.9133						761	0.2916	0.4705	0.5596	0.6189	0.6912
												762	0	0.3409	0.5569	0.7254	0.9141						762	0.292	0.4751	0.5569	0.6201	0.6905
												763	0	0.3424	0.5627	0.7265	0.9137						763	0.2925	0.4737	0.5627	0.6209	0.6919
												764	0	0.3425	0.5648	0.7269	0.9096						764	0.2957	0.471	0.5648	0.6214	0.6873
												765	0	0.3465	0.565	0.7281	0.9103						765	0.2956	0.4723	0.565	0.6172	0.6904
												766	0	0.3446	0.5613	0.7252	0.9075						766	0.292	0.4717	0.5613	0.6192	0.6872
												767	0	0.343	0.5633	0.7258	0.9076						767	0.293	0.473	0.5633	0.618	0.6916
												768	0	0.3405	0.5586	0.7254	0.9095						768	0.294	0.4731	0.5586	0.6222	0.6947
												769	0	0.3364	0.5601	0.7248	0.9086						769	0.2957	0.472	0.5601	0.6236	0.6993
												770	0	0.3385	0.562	0.7251	0.9067						770	0.2989	0.4704	0.562	0.6246	0.6989
												771	0	0.3362	0.5606	0.7255	0.9066						771	0.2974	0.4699	0.5606	0.6304	0.6997
												772	0	0.3371	0.5644	0.7279	0.9092						772	0.2963	0.4689	0.5644	0.6296	0.7
												773	0	0.3372	0.5614	0.7308	0.9101						773	0.2954	0.4695	0.5614	0.6285	0.6987
												774	0	0.3357	0.562	0.7334	0.9133						774	0.2982	0.465	0.562	0.626	0.6978
												775	0	0.3386	0.5638	0.7358	0.9128						775	0.2999	0.47	0.5638	0.6287	0.6968
												776	0	0.3372	0.5634	0.7412	0.914						776	0.2998	0.4737	0.5634	0.6336	0.6978
												777	0	0.3395	0.5639	0.738	0.9128						777	0.3012	0.4745	0.5639	0.635	0.6986
												778	0	0.3404	0.5666	0.7369	0.9133						778	0.301	0.4747	0.5666	0.6305	0.6955
												779	0	0.3427	0.5643	0.7362	0.9135						779	0.2974	0.4714	0.5643	0.6264	0.6978
												780	0	0.3439	0.5664	0.7385	0.9146						780	0.2987	0.4762	0.5664	0.6279	0.6981
												781	0	0.3434	0.5655	0.7329	0.9141						781	0.299	0.4853	0.5655	0.6292	0.6995
												782	0	0.3441	0.5641	0.7312	0.9134						782	0.298	0.4822	0.5641	0.6257	0.7065
												783	0	0.3441	0.5638	0.7326	0.9148						783	0.2999	0.4815	0.5638	0.6262	0.7072
												784	0	0.3415	0.5666	0.7341	0.9152						784	0.3014	0.4785	0.5666	0.6262	0.7097
												785	0	0.3399	0.5613	0.7314	0.9134						785	0.298	0.4751	0.5613	0.6285	0.7042
												786	0	0.3426	0.5643	0.7274	0.9148						786	0.2958	0.4715	0.5643	0.6316	0.7013
												787	0	0.3428	0.5602	0.726	0.9167						787	0.2969	0.4711	0.5602	0.6341	0.7013
												788	0	0.3459	0.5578	0.7274	0.9166						788	0.3002	0.4685	0.5578	0.6353	0.6999
												789	0	0.3487	0.5548	0.7282	0.918						789	0.2973	0.4698	0.5548	0.6371	0.6973
												790	0	0.3509	0.5513	0.7316	0.9181						790	0.3003	0.4678	0.5513	0.6319	0.6949
												791	0	0.3521	0.5538	0.7318	0.9203						791	0.2988	0.4658	0.5538	0.6315	0.6956
												792	0	0.3505	0.5501	0.7296	0.923						792	0.2979	0.4663	0.5501	0.6288	0.6968
												793	0	0.3503	0.5463	0.7238	0.9234						793	0.2995	0.4662	0.5463	0.6265	0.6969
												794	0	0.3539	0.5503	0.7229	0.9245						794	0.3001	0.4636	0.5503	0.6294	0.6948
												795	0	0.3563	0.5531	0.7243	0.9231						795	0.3006	0.4637	0.5531	0.6262	0.6929
												796	0	0.3573	0.5566	0.7249	0.9227						796	0.3	0.464	0.5566	0.6233	0.6948
												797	0	0.3592	0.5575	0.725	0.9245						797	0.2981	0.4642	0.5575	0.6213	0.7001
												798	0	0.358	0.5585	0.7231	0.924						798	0.2996	0.4628	0.5585	0.6182	0.696
												799	0	0.3628	0.5598	0.7209	0.9238						799	0.2995	0.4592	0.5598	0.6174	0.6945
												800	0	0.3598	0.5628	0.7198	0.926						800	0.3024	0.4601	0.5628	0.6195	0.6962
												801	0	0.3578	0.5617	0.7236	0.9221						801	0.3042	0.4622	0.5617	0.6186	0.6966
												802	0	0.3538	0.5606	0.7224	0.9226						802	0.3035	0.462	0.5606	0.6192	0.694
												803	0	0.355	0.5567	0.7237	0.9207						803	0.3001	0.4622	0.5567	0.62	0.6917
												804	0	0.355	0.5535	0.7239	0.9198						804	0.301	0.4602	0.5535	0.6149	0.6938
												805	0	0.3547	0.5561	0.7232	0.9232						805	0.3006	0.4568	0.5561	0.6151	0.6885
												806	0	0.3553	0.5563	0.7233	0.9268						806	0.3017	0.4552	0.5563	0.6165	0.6892
												807	0	0.353	0.5561	0.7247	0.9273						807	0.302	0.4572	0.5561	0.6147	0.6899
												808	0	0.3508	0.5587	0.7228	0.9266						808	0.3069	0.4546	0.5587	0.6161	0.691
												809	0	0.3556	0.5569	0.7247	0.927						809	0.3058	0.4538	0.5569	0.614	0.6935
												810	0	0.356	0.5635	0.7252	0.9281						810	0.3096	0.455	0.5635	0.6121	0.6918
												811	0	0.353	0.5602	0.7242	0.9299						811	0.3104	0.4521	0.5602	0.6106	0.6913
												812	0	0.354	0.5573	0.7241	0.9297						812	0.3098	0.451	0.5573	0.6063	0.6919
												813	0	0.355	0.5569	0.7277	0.9308						813	0.3109	0.4533	0.5569	0.6031	0.6907
												814	0	0.3539	0.5544	0.729	0.93						814	0.3117	0.4541	0.5544	0.6043	0.6918
												815	0	0.355	0.5527	0.7304	0.931						815	0.3149	0.4531	0.5527	0.6022	0.6932
												816	0	0.3561	0.5517	0.7315	0.9324						816	0.3153	0.4528	0.5517	0.6082	0.6919
												817	0	0.3541	0.5538	0.7355	0.9333						817	0.3144	0.4492	0.5538	0.6089	0.6922
												818	0	0.3534	0.5522	0.7325	0.933						818	0.3154	0.4504	0.5522	0.6089	0.6924
												819	0	0.3501	0.5522	0.7305	0.9326						819	0.3193	0.4521	0.5522	0.6077	0.6915
												820	0	0.3508	0.5586	0.7296	0.9335						820	0.3173	0.4494	0.5586	0.6079	0.6899
												821	0	0.3498	0.5583	0.7262	0.9332						821	0.3188	0.4456	0.5583	0.6031	0.6915
												822	0	0.3486	0.5593	0.7243	0.9323						822	0.3211	0.4482	0.5593	0.6047	0.688
												823	0	0.354	0.5635	0.7207	0.9325						823	0.32	0.4486	0.5635	0.6045	0.6852
												824	0	0.3526	0.5644	0.7231	0.933						824	0.3196	0.4529	0.5644	0.6053	0.6844
												825	0	0.3529	0.5608	0.7254	0.9357						825	0.3185	0.4501	0.5608	0.6098	0.682
												826	0	0.352	0.5582	0.7244	0.9341						826	0.3132	0.4541	0.5582	0.61	0.6789
												827	0	0.352	0.555	0.7292	0.9328						827	0.3135	0.455	0.555	0.6161	0.6811
												828	0	0.3523	0.5572	0.7272	0.9322						828	0.3131	0.4602	0.5572	0.6168	0.682
												829	0	0.3515	0.5529	0.724	0.933						829	0.3126	0.4585	0.5529	0.6173	0.6824
												830	0	0.3522	0.5528	0.7218	0.9332						830	0.3137	0.4554	0.5528	0.616	0.6821
												831	0	0.3501	0.5532	0.7245	0.9329						831	0.3122	0.4567	0.5532	0.6172	0.6801
												832	0	0.3498	0.5534	0.7296	0.933						832	0.3122	0.4589	0.5534	0.6128	0.6796
												833	0	0.3526	0.5526	0.7302	0.9306						833	0.3093	0.4596	0.5526	0.6116	0.6812
												834	0	0.3508	0.5498	0.7256	0.9304						834	0.3137	0.459	0.5498	0.6167	0.6799
												835	0	0.3542	0.5457	0.7258	0.9298						835	0.3179	0.4569	0.5457	0.6162	0.6843
												836	0	0.3535	0.5403	0.7223	0.9334						836	0.3207	0.4562	0.5403	0.6142	0.6814
												837	0	0.3524	0.5429	0.7186	0.9323						837	0.3242	0.4569	0.5429	0.6131	0.6787
												838	0	0.3537	0.5416	0.7256	0.9324						838	0.3229	0.4605	0.5416	0.6128	0.6756
												839	0	0.3538	0.5423	0.7257	0.9341						839	0.3229	0.4614	0.5423	0.6111	0.6757
												840	0	0.3603	0.5419	0.7211	0.9357						840	0.3267	0.4633	0.5419	0.6116	0.6749
												841	0	0.361	0.5389	0.7176	0.9369						841	0.3273	0.4641	0.5389	0.6114	0.6784
												842	0	0.3597	0.5376	0.7164	0.935						842	0.3257	0.4648	0.5376	0.6126	0.6769
												843	0	0.3559	0.5361	0.7127	0.9302						843	0.3238	0.4675	0.5361	0.612	0.6753
												844	0	0.3546	0.5331	0.7125	0.9297						844	0.3246	0.4719	0.5331	0.6156	0.6732
												845	0	0.3498	0.5399	0.7091	0.9291						845	0.3289	0.4727	0.5399	0.6131	0.6755
												846	0	0.3489	0.543	0.708	0.9298						846	0.3276	0.4723	0.543	0.613	0.6751
												847	0	0.3453	0.5458	0.7099	0.9305						847	0.325	0.473	0.5458	0.6084	0.6751
												848	0	0.3474	0.5505	0.7054	0.9286						848	0.3296	0.4737	0.5505	0.6097	0.6728
												849	0	0.3486	0.5522	0.7087	0.9306						849	0.3291	0.4734	0.5522	0.6083	0.6721
												850	0	0.3464	0.5499	0.7084	0.9299						850	0.3302	0.4734	0.5499	0.6088	0.6744
												851	0	0.346	0.5548	0.7051	0.93						851	0.3312	0.4694	0.5548	0.6086	0.6766
												852	0	0.3421	0.5537	0.7036	0.9338						852	0.331	0.4655	0.5537	0.6097	0.6744
												853	0	0.3435	0.5558	0.7027	0.9307						853	0.3356	0.4596	0.5558	0.6116	0.6704
												854	0	0.3441	0.5534	0.7051	0.927						854	0.3378	0.4614	0.5534	0.6094	0.6701
												855	0	0.3385	0.5575	0.7067	0.926						855	0.3386	0.4618	0.5575	0.6118	0.6756
												856	0	0.3404	0.5547	0.7072	0.9286						856	0.3396	0.4676	0.5547	0.6121	0.6756
												857	0	0.3407	0.5583	0.7096	0.9279						857	0.3366	0.4666	0.5583	0.6167	0.6699
												858	0	0.3418	0.5554	0.7143	0.93						858	0.3395	0.4674	0.5554	0.6142	0.6709
												859	0	0.3401	0.5605	0.7152	0.9334						859	0.3375	0.466	0.5605	0.6181	0.6752
												860	0	0.3425	0.5636	0.7166	0.9329						860	0.3397	0.4687	0.5636	0.6193	0.6788
												861	0	0.3426	0.5686	0.7162	0.9325						861	0.3403	0.4696	0.5686	0.6205	0.6739
												862	0	0.3389	0.5666	0.7127	0.9338						862	0.3398	0.4686	0.5666	0.6168	0.6743
												863	0	0.3425	0.5665	0.711	0.9354						863	0.343	0.4724	0.5665	0.6176	0.6733
												864	0	0.3419	0.5678	0.71	0.9371						864	0.3426	0.4693	0.5678	0.6222	0.6734
												865	0	0.3413	0.5688	0.7134	0.9381						865	0.3455	0.4763	0.5688	0.625	0.6729
												866	0	0.3439	0.5672	0.7142	0.9399						866	0.3475	0.4785	0.5672	0.6293	0.674
												867	0	0.3426	0.5667	0.7149	0.9399						867	0.3482	0.4782	0.5667	0.6275	0.6746
												868	0	0.3445	0.5658	0.7188	0.9402						868	0.3483	0.4769	0.5658	0.6236	0.676
												869	0	0.3442	0.5645	0.7175	0.9413						869	0.3527	0.477	0.5645	0.6237	0.6751
												870	0	0.3431	0.5625	0.7131	0.9403						870	0.3512	0.4745	0.5625	0.6245	0.676
												871	0	0.343	0.5653	0.7149	0.9391						871	0.3543	0.475	0.5653	0.6266	0.6761
												872	0	0.3452	0.5682	0.7145	0.9396						872	0.3505	0.4729	0.5682	0.6284	0.6762
												873	0	0.3501	0.5728	0.714	0.9393						873	0.3493	0.4759	0.5728	0.6282	0.6752
												874	0	0.347	0.5679	0.7175	0.9402						874	0.3498	0.4758	0.5679	0.6268	0.6729
												875	0	0.3457	0.5681	0.718	0.9405						875	0.3516	0.4773	0.5681	0.628	0.6766
												876	0	0.3461	0.5735	0.712	0.9372						876	0.3496	0.475	0.5735	0.6253	0.681
												877	0	0.3474	0.5757	0.7112	0.9356						877	0.3519	0.4695	0.5757	0.6221	0.6825
												878	0	0.3456	0.5767	0.711	0.936						878	0.3514	0.4688	0.5767	0.6254	0.6849
												879	0	0.3464	0.5762	0.7088	0.9332						879	0.3537	0.4695	0.5762	0.6263	0.6869
												880	0	0.348	0.5736	0.7063	0.9341						880	0.3539	0.4667	0.5736	0.6309	0.6847
												881	0	0.3489	0.5748	0.709	0.9356						881	0.3579	0.4686	0.5748	0.6269	0.6875
												882	0	0.3507	0.5758	0.7074	0.935						882	0.358	0.4699	0.5758	0.6303	0.6885
												883	0	0.3499	0.5776	0.7079	0.9378						883	0.3572	0.4744	0.5776	0.6309	0.69
												884	0	0.3483	0.5781	0.7011	0.9385						884	0.3568	0.4732	0.5781	0.6305	0.6897
												885	0	0.3458	0.5763	0.7041	0.9374						885	0.3581	0.4704	0.5763	0.6302	0.6914
												886	0	0.3472	0.5766	0.7127	0.9372						886	0.3611	0.4695	0.5766	0.631	0.693
												887	0	0.3442	0.5788	0.7083	0.937						887	0.3643	0.4699	0.5788	0.6261	0.6905
												888	0	0.3453	0.5752	0.7078	0.9363						888	0.3631	0.4686	0.5752	0.625	0.6891
												889	0	0.3419	0.5746	0.7058	0.9375						889	0.368	0.469	0.5746	0.6208	0.691
												890	0	0.3427	0.5767	0.7079	0.9376						890	0.3667	0.4716	0.5767	0.6184	0.6927
												891	0	0.3437	0.5764	0.7124	0.9383						891	0.3661	0.4694	0.5764	0.6164	0.6918
												892	0	0.3404	0.5734	0.7123	0.9392						892	0.3633	0.4717	0.5734	0.6148	0.6894
												893	0	0.3417	0.5735	0.7107	0.938						893	0.3647	0.467	0.5735	0.6162	0.6886
												894	0	0.3403	0.5689	0.707	0.9357						894	0.3661	0.4661	0.5689	0.6166	0.6881
												895	0	0.3367	0.5697	0.7078	0.9363						895	0.3631	0.4628	0.5697	0.6166	0.689
												896	0	0.3392	0.5696	0.7136	0.9365						896	0.3623	0.464	0.5696	0.6147	0.6914
												897	0	0.3372	0.5658	0.7106	0.9362						897	0.3627	0.459	0.5658	0.6099	0.6909
												898	0	0.3366	0.5645	0.7117	0.9374						898	0.3593	0.4594	0.5645	0.6127	0.6973
												899	0	0.3338	0.5601	0.7077	0.9383						899	0.3593	0.4594	0.5601	0.6145	0.6903
												900	0	0.338	0.5565	0.7079	0.9374						900	0.3566	0.4577	0.5565	0.6125	0.6903
												901	0	0.3385	0.5583	0.7089	0.9382						901	0.3593	0.4594	0.5583	0.6149	0.6926
												902	0	0.3394	0.56	0.7077	0.9401						902	0.3605	0.458	0.56	0.6138	0.6948
												903	0	0.3365	0.5582	0.7085	0.9395						903	0.3578	0.4593	0.5582	0.6117	0.6941
												904	0	0.3366	0.5617	0.7069	0.9375						904	0.3565	0.4602	0.5617	0.6126	0.69
												905	0	0.3351	0.561	0.704	0.9384						905	0.3581	0.4671	0.561	0.612	0.6888
												906	0	0.3385	0.5592	0.7037	0.9374						906	0.3566	0.4657	0.5592	0.6121	0.6924
												907	0	0.339	0.5613	0.7032	0.9378						907	0.3583	0.4678	0.5613	0.6127	0.6932
												908	0	0.3385	0.5612	0.7034	0.9377						908	0.3545	0.4669	0.5612	0.6159	0.6922
												909	0	0.3404	0.5601	0.7028	0.9376						909	0.3531	0.4729	0.5601	0.6141	0.6914
												910	0	0.3433	0.5634	0.7025	0.9378						910	0.3521	0.4738	0.5634	0.6149	0.6902
												911	0	0.3422	0.5658	0.7033	0.9366						911	0.3537	0.477	0.5658	0.6094	0.6941
												912	0	0.346	0.5633	0.7037	0.9381						912	0.3566	0.4763	0.5633	0.6105	0.6942
												913	0	0.3449	0.5632	0.6979	0.9374						913	0.3541	0.4732	0.5632	0.609	0.698
												914	0	0.3446	0.5627	0.6962	0.9381						914	0.3533	0.47	0.5627	0.608	0.6969
												915	0	0.3442	0.5661	0.6964	0.9358						915	0.3535	0.4693	0.5661	0.6093	0.698
												916	0	0.3427	0.5666	0.6927	0.9368						916	0.353	0.472	0.5666	0.612	0.6974
												917	0	0.343	0.5663	0.6987	0.9383						917	0.3518	0.4705	0.5663	0.611	0.6986
												918	0	0.3426	0.5658	0.7006	0.9368						918	0.3512	0.4709	0.5658	0.6045	0.6987
												919	0	0.3453	0.5668	0.7006	0.9349						919	0.3524	0.4687	0.5668	0.6095	0.7001
												920	0	0.3406	0.5667	0.7004	0.9367						920	0.3542	0.4697	0.5667	0.6106	0.7001
												921	0	0.3393	0.5671	0.699	0.9364						921	0.3562	0.4668	0.5671	0.612	0.7015
												922	0	0.3421	0.566	0.6991	0.9356						922	0.3541	0.4662	0.566	0.6149	0.6999
												923	0	0.3415	0.5649	0.6973	0.933						923	0.358	0.4679	0.5649	0.6166	0.6982
												924	0	0.3396	0.5666	0.6951	0.9314						924	0.36	0.4675	0.5666	0.616	0.6973
												925	0	0.3394	0.5668	0.6962	0.9337						925	0.3626	0.4673	0.5668	0.6175	0.6968
												926	0	0.34	0.5669	0.7005	0.9355						926	0.3633	0.4687	0.5669	0.6189	0.6967
												927	0	0.3383	0.563	0.6965	0.936						927	0.3653	0.4698	0.563	0.616	0.6966
												928	0	0.3369	0.5585	0.6938	0.9344						928	0.3594	0.4715	0.5585	0.6175	0.6934
												929	0	0.3379	0.5585	0.6966	0.9344						929	0.3617	0.4685	0.5585	0.6166	0.6952
												930	0	0.3351	0.5604	0.7011	0.9354						930	0.3618	0.4713	0.5604	0.6153	0.6954
												931	0	0.3379	0.5593	0.702	0.9347						931	0.36	0.4751	0.5593	0.6158	0.6942
												932	0	0.339	0.5612	0.7015	0.9343						932	0.3616	0.4772	0.5612	0.6147	0.6947
												933	0	0.3398	0.5619	0.6989	0.9354						933	0.3609	0.4741	0.5619	0.6121	0.6939
												934	0	0.3386	0.5629	0.6985	0.9366						934	0.3619	0.4742	0.5629	0.6145	0.6956
												935	0	0.3392	0.5621	0.6993	0.9358						935	0.3621	0.4757	0.5621	0.6135	0.6933
												936	0	0.3382	0.5648	0.7028	0.9367						936	0.3658	0.4804	0.5648	0.612	0.6917
												937	0	0.3394	0.5642	0.7031	0.936						937	0.3669	0.4755	0.5642	0.6147	0.6905
												938	0	0.3386	0.5695	0.7024	0.9384						938	0.3678	0.4719	0.5695	0.616	0.6929
												939	0	0.3387	0.5701	0.7027	0.9386						939	0.3667	0.4759	0.5701	0.6125	0.6899
												940	0	0.3405	0.5667	0.6998	0.9392						940	0.3664	0.4789	0.5667	0.6137	0.6878
												941	0	0.3425	0.5636	0.7024	0.9385						941	0.3671	0.4766	0.5636	0.6155	0.6918
												942	0	0.3413	0.562	0.7052	0.9409						942	0.3657	0.48	0.562	0.6194	0.6911
												943	0	0.3455	0.5602	0.7069	0.9408						943	0.3632	0.484	0.5602	0.6216	0.6853
												944	0	0.3442	0.559	0.705	0.9396						944	0.3632	0.4837	0.559	0.6187	0.6843
												945	0	0.3475	0.5529	0.7071	0.9401						945	0.3628	0.482	0.5529	0.6176	0.6877
												946	0	0.3503	0.5534	0.7104	0.9377						946	0.3604	0.4851	0.5534	0.6158	0.6868
												947	0	0.3524	0.5516	0.7091	0.9374						947	0.3604	0.4838	0.5516	0.6187	0.6879
												948	0	0.3523	0.5484	0.7044	0.9374						948	0.3611	0.4816	0.5484	0.6167	0.6934
												949	0	0.3529	0.5496	0.707	0.9359						949	0.3611	0.4811	0.5496	0.6191	0.6918
												950	0	0.3567	0.5456	0.7059	0.938						950	0.3625	0.4864	0.5456	0.6183	0.6858
												951	0	0.3572	0.5473	0.7042	0.9377						951	0.3618	0.4819	0.5473	0.6246	0.6927
												952	0	0.3585	0.5474	0.7058	0.9377						952	0.3592	0.4794	0.5474	0.6219	0.696
												953	0	0.3597	0.5501	0.7028	0.9384						953	0.3591	0.4779	0.5501	0.6252	0.6953
												954	0	0.3595	0.5515	0.6998	0.9387						954	0.3618	0.4797	0.5515	0.6272	0.6965
												955	0	0.3584	0.5484	0.7024	0.9379						955	0.3616	0.4781	0.5484	0.6275	0.6965
												956	0	0.3584	0.551	0.7014	0.9375						956	0.3639	0.4778	0.551	0.6286	0.6915
												957	0	0.3609	0.5517	0.7002	0.9388						957	0.3614	0.4784	0.5517	0.6295	0.6936
												958	0	0.3619	0.555	0.6984	0.937						958	0.3633	0.4783	0.555	0.6266	0.6923
												959	0	0.3629	0.554	0.7008	0.9368						959	0.3677	0.4756	0.554	0.6226	0.6931
												960	0	0.3584	0.5529	0.7026	0.9376						960	0.3699	0.4805	0.5529	0.6209	0.6878
												961	0	0.3596	0.5534	0.6987	0.9359						961	0.3726	0.4777	0.5534	0.6224	0.6861
												962	0	0.3624	0.5508	0.7029	0.936						962	0.371	0.4813	0.5508	0.6278	0.6872
												963	0	0.3653	0.556	0.7042	0.9365						963	0.3743	0.4806	0.556	0.6289	0.6876
												964	0	0.362	0.5543	0.701	0.9359						964	0.3756	0.4799	0.5543	0.6291	0.6847
												965	0	0.3614	0.5561	0.7014	0.9371						965	0.3794	0.4771	0.5561	0.633	0.6842
												966	0	0.3594	0.5566	0.6999	0.9372						966	0.3787	0.4758	0.5566	0.6308	0.6846
												967	0	0.3602	0.5564	0.6991	0.9364						967	0.3761	0.4784	0.5564	0.6257	0.6853
												968	0	0.3607	0.5571	0.7006	0.9357						968	0.3733	0.476	0.5571	0.6244	0.6821
												969	0	0.3587	0.5567	0.7005	0.9357						969	0.3727	0.4811	0.5567	0.6289	0.6849
												970	0	0.3623	0.5586	0.7001	0.9377						970	0.3729	0.481	0.5586	0.6332	0.688
												971	0	0.364	0.5627	0.705	0.9374						971	0.3745	0.4823	0.5627	0.631	0.688
												972	0	0.3666	0.564	0.7071	0.9378						972	0.3742	0.4801	0.564	0.6346	0.684
												973	0	0.3664	0.5602	0.7094	0.9386						973	0.3762	0.4798	0.5602	0.6338	0.6832
												974	0	0.3643	0.5671	0.7143	0.938						974	0.3785	0.4786	0.5671	0.6321	0.6807
												975	0	0.3693	0.5644	0.7122	0.9395						975	0.3773	0.4815	0.5644	0.6308	0.6814
												976	0	0.3687	0.5597	0.7136	0.9408						976	0.378	0.4869	0.5597	0.6327	0.6812
												977	0	0.3685	0.559	0.713	0.9416						977	0.3775	0.4864	0.559	0.6304	0.6834
												978	0	0.3677	0.5507	0.719	0.9416						978	0.3771	0.4858	0.5507	0.631	0.6809
												979	0	0.3688	0.5494	0.7172	0.9406						979	0.3786	0.4891	0.5494	0.6279	0.6849
												980	0	0.3728	0.5566	0.7183	0.9417						980	0.3786	0.4904	0.5566	0.6277	0.6862
												981	0	0.3729	0.558	0.7187	0.9392						981	0.3756	0.4933	0.558	0.6305	0.6842
												982	0	0.371	0.5605	0.7197	0.9389						982	0.3761	0.4894	0.5605	0.6329	0.686
												983	0	0.37	0.5607	0.7163	0.9379						983	0.3716	0.4901	0.5607	0.6394	0.6823
												984	0	0.3718	0.5581	0.7167	0.9384						984	0.373	0.4907	0.5581	0.638	0.6847
												985	0	0.3709	0.5568	0.7161	0.9373						985	0.3725	0.4885	0.5568	0.6387	0.6829
												986	0	0.3738	0.5544	0.7149	0.9391						986	0.3742	0.4899	0.5544	0.6409	0.6795
												987	0	0.3721	0.5555	0.7176	0.9378						987	0.3731	0.4854	0.5555	0.6399	0.6791
												988	0	0.3743	0.5558	0.7168	0.9397						988	0.3734	0.4838	0.5558	0.6391	0.6814
												989	0	0.3713	0.5551	0.7174	0.9386						989	0.3696	0.4827	0.5551	0.6373	0.6822
												990	0	0.3725	0.5536	0.7189	0.9387						990	0.3719	0.487	0.5536	0.6361	0.6809
												991	0	0.3736	0.5531	0.7181	0.9386						991	0.3696	0.4849	0.5531	0.6392	0.6784
												992	0	0.3734	0.5513	0.7171	0.9396						992	0.3702	0.4843	0.5513	0.6375	0.6799
												993	0	0.3718	0.5459	0.7165	0.9398						993	0.3719	0.4851	0.5459	0.641	0.6811
												994	0	0.3688	0.5469	0.7192	0.9396						994	0.3738	0.4863	0.5469	0.6428	0.6798
												995	0	0.3691	0.5466	0.7182	0.941						995	0.3751	0.4877	0.5466	0.6376	0.6821
												996	0	0.3715	0.551	0.7136	0.9414						996	0.3766	0.4873	0.551	0.6405	0.681
												997	0	0.3703	0.5505	0.7127	0.9448						997	0.379	0.4852	0.5505	0.6373	0.6842
												998	0	0.37	0.548	0.7155	0.9418						998	0.3793	0.4888	0.548	0.6358	0.6828
												999	0	0.3719	0.55	0.718	0.9445						999	0.3803	0.4912	0.55	0.6345	0.6824
												1000	0	0.3738	0.5454	0.7161	0.9456						1000	0.3833	0.49	0.5454	0.6314	0.6789
												1001	0	0.3724	0.5474	0.7175	0.9458						1001	0.3838	0.4881	0.5474	0.6291	0.6793
												1002	0	0.3702	0.5475	0.7135	0.947						1002	0.3805	0.4877	0.5475	0.6312	0.6796
												1003	0	0.3765	0.5515	0.7091	0.9473						1003	0.3805	0.486	0.5515	0.6295	0.6822
												1004	0	0.3751	0.5517	0.705	0.9446						1004	0.3837	0.4849	0.5517	0.6267	0.6807
												1005	0	0.369	0.5503	0.7047	0.9442						1005	0.3848	0.4847	0.5503	0.6236	0.6744
												1006	0	0.3675	0.551	0.7014	0.9454						1006	0.3846	0.4912	0.551	0.6236	0.6701
												1007	0	0.3688	0.544	0.7019	0.9425						1007	0.3872	0.4885	0.544	0.6227	0.673
												1008	0	0.3679	0.5431	0.707	0.9442						1008	0.3847	0.4888	0.5431	0.6246	0.6702
												1009	0	0.3703	0.5431	0.7021	0.9432						1009	0.3836	0.4884	0.5431	0.628	0.6699
												1010	0	0.3699	0.5445	0.7019	0.9433						1010	0.3825	0.4906	0.5445	0.6237	0.6721
												1011	0	0.3717	0.5446	0.7048	0.9444						1011	0.383	0.493	0.5446	0.6254	0.6742
												1012	0	0.371	0.5419	0.7051	0.9426						1012	0.3804	0.4905	0.5419	0.6188	0.6785
												1013	0	0.368	0.5381	0.7051	0.9413						1013	0.3816	0.4934	0.5381	0.6169	0.6755
												1014	0	0.3686	0.5401	0.7077	0.9411						1014	0.3796	0.4937	0.5401	0.6147	0.6775
												1015	0	0.3676	0.5442	0.7081	0.9407						1015	0.3788	0.4914	0.5442	0.611	0.6789
												1016	0	0.3696	0.5472	0.7045	0.9398						1016	0.3793	0.4905	0.5472	0.6107	0.6794
												1017	0	0.3677	0.5456	0.7074	0.94						1017	0.378	0.4887	0.5456	0.6071	0.6816
												1018	0	0.365	0.5457	0.7043	0.9403						1018	0.3771	0.4853	0.5457	0.6048	0.6798
												1019	0	0.3678	0.5463	0.7041	0.9429						1019	0.3803	0.4872	0.5463	0.6054	0.6766
												1020	0	0.3712	0.5483	0.703	0.9436						1020	0.3819	0.4914	0.5483	0.6092	0.6768
												1021	0	0.3727	0.5494	0.7037	0.9439						1021	0.3753	0.4914	0.5494	0.6078	0.6792
												1022	0	0.3682	0.5467	0.7072	0.9438						1022	0.3731	0.4894	0.5467	0.6095	0.6784
												1023	0	0.3679	0.5456	0.7067	0.9432						1023	0.3724	0.4861	0.5456	0.6124	0.6805
												1024	0	0.3655	0.5447	0.7039	0.9443						1024	0.3712	0.487	0.5447	0.6096	0.68
												1025	0	0.3673	0.5467	0.7094	0.9416						1025	0.3694	0.4875	0.5467	0.6056	0.6798
												1026	0	0.3728	0.5454	0.7103	0.941						1026	0.3669	0.49	0.5454	0.6047	0.6833
												1027	0	0.3738	0.5478	0.7119	0.9417						1027	0.3665	0.4888	0.5478	0.6073	0.6864
												1028	0	0.3716	0.5457	0.7128	0.9414						1028	0.3657	0.4884	0.5457	0.6071	0.6902
												1029	0	0.3735	0.5464	0.7148	0.9413						1029	0.3662	0.4887	0.5464	0.6048	0.6928
												1030	0	0.3749	0.5477	0.7212	0.9391						1030	0.368	0.4907	0.5477	0.6094	0.6958
												1031	0	0.3767	0.544	0.7217	0.9395						1031	0.365	0.4944	0.544	0.6114	0.6985
												1032	0	0.3746	0.5461	0.7191	0.9406						1032	0.3665	0.4968	0.5461	0.6115	0.7006
												1033	0	0.3735	0.5495	0.7164	0.9397						1033	0.3664	0.4948	0.5495	0.615	0.7019
												1034	0	0.373	0.5503	0.7189	0.9415						1034	0.3676	0.5001	0.5503	0.617	0.6985
												1035	0	0.3708	0.5546	0.7184	0.9417						1035	0.368	0.5005	0.5546	0.6121	0.6999
												1036	0	0.3696	0.5525	0.7196	0.9421						1036	0.3708	0.4993	0.5525	0.6078	0.6971
												1037	0	0.3694	0.5526	0.7233	0.9438						1037	0.3739	0.5037	0.5526	0.61	0.6964
												1038	0	0.3683	0.5569	0.7232	0.9431						1038	0.3756	0.4994	0.5569	0.6109	0.6962
												1039	0	0.3656	0.5535	0.7209	0.9447						1039	0.3765	0.4997	0.5535	0.6113	0.697
												1040	0	0.3623	0.5546	0.7244	0.9457						1040	0.3734	0.5053	0.5546	0.6116	0.6946
												1041	0	0.3619	0.5535	0.7248	0.9464						1041	0.3758	0.503	0.5535	0.6149	0.692
												1042	0	0.3597	0.5537	0.7241	0.9466						1042	0.379	0.5007	0.5537	0.6134	0.6913
												1043	0	0.3601	0.5553	0.723	0.9456						1043	0.3789	0.4982	0.5553	0.6101	0.6917
												1044	0	0.362	0.5565	0.7283	0.9444						1044	0.3809	0.4994	0.5565	0.6088	0.6926
												1045	0	0.36	0.5576	0.7263	0.9444						1045	0.3784	0.5002	0.5576	0.6109	0.696
												1046	0	0.3578	0.5613	0.7264	0.9441						1046	0.3761	0.5009	0.5613	0.6111	0.6962
												1047	0	0.3576	0.5589	0.7233	0.9454						1047	0.3779	0.4971	0.5589	0.6122	0.7015
												1048	0	0.3572	0.5559	0.7226	0.9448						1048	0.3797	0.4989	0.5559	0.6072	0.6989
												1049	0	0.358	0.5581	0.7209	0.9447						1049	0.3767	0.4984	0.5581	0.6096	0.6994
												1050	0	0.3617	0.5559	0.7206	0.9447						1050	0.3736	0.4956	0.5559	0.6094	0.6971
												1051	0	0.3614	0.5559	0.7182	0.9431						1051	0.3728	0.4965	0.5559	0.6108	0.6996
												1052	0	0.3632	0.56	0.7198	0.9443						1052	0.373	0.4975	0.56	0.6111	0.7008
												1053	0	0.3632	0.5571	0.7192	0.9439						1053	0.3744	0.4962	0.5571	0.613	0.7007
												1054	0	0.3642	0.5607	0.7216	0.9437						1054	0.3761	0.4963	0.5607	0.6106	0.7008
												1055	0	0.3642	0.5611	0.7245	0.9423						1055	0.3746	0.4974	0.5611	0.6099	0.7014
												1056	0	0.3624	0.5632	0.7263	0.9417						1056	0.3725	0.4948	0.5632	0.6088	0.7004
												1057	0	0.3603	0.5671	0.7248	0.943						1057	0.3746	0.4947	0.5671	0.6079	0.7013
												1058	0	0.3593	0.5653	0.7269	0.9395						1058	0.38	0.4941	0.5653	0.6077	0.7029
												1059	0	0.3566	0.5668	0.7236	0.9413						1059	0.3808	0.4965	0.5668	0.6073	0.7029
												1060	0	0.3531	0.5678	0.726	0.9413						1060	0.3811	0.4969	0.5678	0.6058	0.7051
												1061	0	0.3549	0.5653	0.7221	0.94						1061	0.3797	0.4909	0.5653	0.6054	0.7057
												1062	0	0.3552	0.5693	0.7253	0.942						1062	0.3786	0.4921	0.5693	0.6038	0.704
												1063	0	0.3604	0.5706	0.7228	0.9415						1063	0.3736	0.4898	0.5706	0.6104	0.7079
												1064	0	0.3574	0.5737	0.7251	0.941						1064	0.3766	0.4912	0.5737	0.6105	0.7114
												1065	0	0.3584	0.5742	0.7243	0.9423						1065	0.3766	0.4933	0.5742	0.6058	0.7123
												1066	0	0.3575	0.5781	0.7218	0.9435						1066	0.379	0.4946	0.5781	0.6101	0.7081
												1067	0	0.3593	0.5806	0.7208	0.9418						1067	0.3783	0.4978	0.5806	0.6061	0.714
												1068	0	0.3613	0.5738	0.7212	0.9438						1068	0.3759	0.4994	0.5738	0.607	0.7141
												1069	0	0.3602	0.5762	0.721	0.9422						1069	0.3757	0.4996	0.5762	0.6061	0.7154
												1070	0	0.3615	0.5747	0.7199	0.942						1070	0.3736	0.5019	0.5747	0.6071	0.7166
												1071	0	0.3629	0.5717	0.7234	0.9411						1071	0.3697	0.5027	0.5717	0.6137	0.7187
												1072	0	0.362	0.5729	0.7257	0.9425						1072	0.3713	0.5009	0.5729	0.6138	0.7189
												1073	0	0.3613	0.5746	0.727	0.9399						1073	0.369	0.5019	0.5746	0.614	0.7169
												1074	0	0.3622	0.5755	0.7257	0.9386						1074	0.3712	0.4997	0.5755	0.6145	0.7185
												1075	0	0.3653	0.5785	0.7272	0.9377						1075	0.3728	0.5002	0.5785	0.6139	0.7167
												1076	0	0.3608	0.5784	0.7251	0.9379						1076	0.3757	0.4978	0.5784	0.6097	0.7151
												1077	0	0.361	0.5782	0.7235	0.9384						1077	0.3778	0.5004	0.5782	0.6111	0.7116
												1078	0	0.3589	0.5815	0.7242	0.9385						1078	0.3783	0.5046	0.5815	0.6134	0.7109
												1079	0	0.3604	0.5822	0.7236	0.9376						1079	0.3791	0.5065	0.5822	0.621	0.7112
												1080	0	0.3616	0.584	0.7218	0.9372						1080	0.3823	0.5045	0.584	0.621	0.7073
												1081	0	0.3636	0.5842	0.72	0.9379						1081	0.3847	0.5023	0.5842	0.6212	0.7085
												1082	0	0.3602	0.5831	0.7177	0.9374						1082	0.3843	0.5034	0.5831	0.6171	0.7126
												1083	0	0.3604	0.5811	0.7148	0.9349						1083	0.3842	0.5057	0.5811	0.61	0.7116
												1084	0	0.3582	0.5845	0.7159	0.9354						1084	0.3812	0.508	0.5845	0.6097	0.7124
												1085	0	0.3596	0.5833	0.7135	0.9366						1085	0.3864	0.5119	0.5833	0.6114	0.715
												1086	0	0.361	0.584	0.7168	0.9353						1086	0.3858	0.5098	0.584	0.6139	0.7126
												1087	0	0.3597	0.5814	0.7152	0.9347						1087	0.387	0.5075	0.5814	0.6166	0.7098
												1088	0	0.3542	0.577	0.7186	0.9357						1088	0.3878	0.5096	0.577	0.6172	0.7107
												1089	0	0.3529	0.5742	0.7176	0.9352						1089	0.3875	0.5072	0.5742	0.6176	0.7057
												1090	0	0.357	0.5728	0.7181	0.935						1090	0.3851	0.5051	0.5728	0.6191	0.7019
												1091	0	0.3542	0.5731	0.7197	0.9341						1091	0.3886	0.5035	0.5731	0.6185	0.703
												1092	0	0.3576	0.5734	0.7208	0.9352						1092	0.3889	0.5031	0.5734	0.62	0.6991
												1093	0	0.3511	0.5718	0.7164	0.9338						1093	0.3894	0.5052	0.5718	0.6215	0.6993
												1094	0	0.3502	0.5721	0.7141	0.9333						1094	0.3883	0.5039	0.5721	0.6165	0.7004
												1095	0	0.348	0.5731	0.7175	0.9345						1095	0.3907	0.5029	0.5731	0.6132	0.6996
												1096	0	0.3532	0.5709	0.715	0.9355						1096	0.3953	0.4988	0.5709	0.6106	0.7024
												1097	0	0.3538	0.5717	0.7186	0.9359						1097	0.3991	0.497	0.5717	0.6122	0.7005
												1098	0	0.3566	0.5714	0.7185	0.9361						1098	0.3951	0.4968	0.5714	0.614	0.7032
												1099	0	0.356	0.5683	0.7195	0.9351						1099	0.3966	0.4972	0.5683	0.6111	0.7034
												1100	0	0.3512	0.568	0.7178	0.9366						1100	0.4004	0.5002	0.568	0.6153	0.6999
												1101	0	0.3528	0.5692	0.7178	0.9352						1101	0.4019	0.4981	0.5692	0.6142	0.7011
												1102	0	0.3537	0.5696	0.7156	0.9355						1102	0.4053	0.4987	0.5696	0.6126	0.7043
												1103	0	0.3519	0.5717	0.7148	0.9368						1103	0.4043	0.5006	0.5717	0.6121	0.7003
												1104	0	0.3506	0.5729	0.7177	0.9388						1104	0.4088	0.5047	0.5729	0.6109	0.6999
												1105	0	0.3468	0.573	0.7172	0.9379						1105	0.4127	0.502	0.573	0.6084	0.6985
												1106	0	0.3502	0.5685	0.7199	0.9395						1106	0.4138	0.504	0.5685	0.6108	0.7005
												1107	0	0.3493	0.5666	0.7192	0.9405						1107	0.4124	0.5035	0.5666	0.6099	0.6966
												1108	0	0.3504	0.5696	0.7199	0.9384						1108	0.409	0.5041	0.5696	0.6097	0.6969
												1109	0	0.3493	0.5707	0.7167	0.9374						1109	0.4075	0.5064	0.5707	0.6101	0.6998
												1110	0	0.3469	0.5686	0.7171	0.9362						1110	0.4077	0.507	0.5686	0.6113	0.6989
												1111	0	0.3501	0.5666	0.7184	0.9357						1111	0.4077	0.5072	0.5666	0.6139	0.6995
												1112	0	0.3544	0.5669	0.7152	0.9357						1112	0.4038	0.5076	0.5669	0.6113	0.6944
												1113	0	0.351	0.5691	0.7142	0.9364						1113	0.3989	0.5106	0.5691	0.6102	0.6969
												1114	0	0.3513	0.5685	0.7165	0.9374						1114	0.3979	0.5096	0.5685	0.6056	0.6961
												1115	0	0.3531	0.5705	0.7144	0.9391						1115	0.4005	0.5073	0.5705	0.605	0.6948
												1116	0	0.3511	0.568	0.7147	0.939						1116	0.3999	0.506	0.568	0.6073	0.6945
												1117	0	0.3523	0.5677	0.7114	0.9379						1117	0.4001	0.5074	0.5677	0.6104	0.6894
												1118	0	0.3483	0.5677	0.7131	0.9366						1118	0.3987	0.5083	0.5677	0.6149	0.6833
												1119	0	0.3488	0.5599	0.713	0.9359						1119	0.3964	0.5091	0.5599	0.619	0.6832
												1120	0	0.347	0.56	0.7135	0.9366						1120	0.3946	0.5077	0.56	0.6195	0.686
												1121	0	0.3492	0.5639	0.7114	0.9364						1121	0.3968	0.5067	0.5639	0.617	0.6873
												1122	0	0.3471	0.5646	0.7109	0.9401						1122	0.3991	0.5056	0.5646	0.6124	0.6886
												1123	0	0.3443	0.5632	0.7161	0.9392						1123	0.3957	0.5042	0.5632	0.6116	0.6895
												1124	0	0.3444	0.5624	0.7146	0.9382						1124	0.3934	0.5093	0.5624	0.6089	0.6902
												1125	0	0.3471	0.5658	0.7172	0.9362						1125	0.3915	0.5071	0.5658	0.6058	0.693
												1126	0	0.3471	0.5646	0.717	0.9361						1126	0.3887	0.5056	0.5646	0.6049	0.6919
												1127	0	0.3489	0.565	0.7183	0.9345						1127	0.392	0.5103	0.565	0.6033	0.6929
												1128	0	0.3499	0.5627	0.7226	0.9352						1128	0.3933	0.509	0.5627	0.6026	0.6876
												1129	0	0.3515	0.5662	0.725	0.9341						1129	0.3937	0.5034	0.5662	0.6044	0.689
												1130	0	0.3487	0.5604	0.7244	0.9346						1130	0.3907	0.504	0.5604	0.606	0.6887
												1131	0	0.3502	0.5581	0.7216	0.9356						1131	0.3891	0.5048	0.5581	0.6079	0.6915
												1132	0	0.3524	0.5566	0.7219	0.9372						1132	0.3902	0.5055	0.5566	0.6085	0.6896
												1133	0	0.3527	0.5545	0.7217	0.9392						1133	0.3873	0.5036	0.5545	0.6061	0.6895
												1134	0	0.3561	0.556	0.7221	0.9379						1134	0.3882	0.5029	0.556	0.6099	0.6841
												1135	0	0.3559	0.5536	0.7203	0.9374						1135	0.3919	0.4997	0.5536	0.6109	0.6815
												1136	0	0.3585	0.5596	0.7208	0.9373						1136	0.3925	0.5012	0.5596	0.6132	0.6825
												1137	0	0.3588	0.5613	0.7231	0.9378						1137	0.3902	0.5021	0.5613	0.6134	0.6843
												1138	0	0.3569	0.5611	0.7238	0.9401						1138	0.3949	0.5018	0.5611	0.6138	0.6843
												1139	0	0.3569	0.5569	0.7235	0.9406						1139	0.3929	0.4995	0.5569	0.615	0.6863
												1140	0	0.3579	0.5585	0.7221	0.9401						1140	0.3929	0.4979	0.5585	0.6098	0.6818
												1141	0	0.3542	0.5546	0.7222	0.9396						1141	0.3924	0.4956	0.5546	0.6121	0.6796
												1142	0	0.3543	0.5585	0.7234	0.9397						1142	0.3912	0.4968	0.5585	0.61	0.678
												1143	0	0.3515	0.5597	0.7221	0.9405						1143	0.3884	0.4983	0.5597	0.6072	0.6798
												1144	0	0.3523	0.5635	0.7201	0.9417						1144	0.3867	0.4979	0.5635	0.6067	0.6776
												1145	0	0.351	0.5659	0.7202	0.9418						1145	0.3852	0.4945	0.5659	0.6073	0.6823
												1146	0	0.3529	0.5646	0.7193	0.939						1146	0.3801	0.4933	0.5646	0.6038	0.6812
												1147	0	0.357	0.561	0.7208	0.9365						1147	0.3822	0.4933	0.561	0.604	0.6803
												1148	0	0.3609	0.5581	0.714	0.9371						1148	0.3877	0.491	0.5581	0.6084	0.6811
												1149	0	0.357	0.5572	0.7127	0.9348						1149	0.3879	0.4873	0.5572	0.6062	0.6813
												1150	0	0.3559	0.5585	0.7172	0.9324						1150	0.387	0.4869	0.5585	0.6062	0.6856
												1151	0	0.3539	0.5582	0.7198	0.9333						1151	0.3887	0.4936	0.5582	0.6112	0.6876
												1152	0	0.356	0.5594	0.717	0.9321						1152	0.3879	0.4938	0.5594	0.6091	0.6882
												1153	0	0.3563	0.5617	0.7142	0.9312						1153	0.3849	0.4933	0.5617	0.6087	0.6834
												1154	0	0.3551	0.5558	0.7154	0.9309						1154	0.3834	0.492	0.5558	0.6115	0.684
												1155	0	0.3568	0.5587	0.7199	0.9299						1155	0.3846	0.4939	0.5587	0.6115	0.682
												1156	0	0.3558	0.5562	0.7163	0.9303						1156	0.3858	0.495	0.5562	0.61	0.6814
												1157	0	0.3528	0.5563	0.7204	0.9284						1157	0.3824	0.4932	0.5563	0.6122	0.6797
												1158	0	0.3542	0.5556	0.7162	0.9308						1158	0.3824	0.4941	0.5556	0.6147	0.6772
												1159	0	0.3516	0.5605	0.7146	0.9302						1159	0.3865	0.4988	0.5605	0.6111	0.6757
												1160	0	0.3503	0.5623	0.7199	0.9284						1160	0.3859	0.4951	0.5623	0.6099	0.6792
												1161	0	0.3504	0.5668	0.7228	0.927						1161	0.3855	0.4938	0.5668	0.6108	0.678
												1162	0	0.3479	0.5667	0.723	0.9262						1162	0.3823	0.4939	0.5667	0.6088	0.6783
												1163	0	0.3486	0.5673	0.7273	0.9263						1163	0.3835	0.4976	0.5673	0.6037	0.6776
												1164	0	0.3488	0.5654	0.7302	0.926						1164	0.382	0.4959	0.5654	0.606	0.676
												1165	0	0.3539	0.5628	0.7324	0.9236						1165	0.3814	0.4939	0.5628	0.6046	0.6765
												1166	0	0.3527	0.5658	0.7316	0.9246						1166	0.3804	0.4928	0.5658	0.6042	0.6821
												1167	0	0.3492	0.5656	0.7276	0.9253						1167	0.3773	0.494	0.5656	0.6083	0.6844
												1168	0	0.3497	0.5628	0.7321	0.9267						1168	0.3792	0.4937	0.5628	0.6099	0.6864
												1169	0	0.3517	0.5646	0.7314	0.9265						1169	0.3797	0.4944	0.5646	0.6059	0.6856
												1170	0	0.3545	0.5684	0.7293	0.9278						1170	0.3755	0.4939	0.5684	0.6055	0.6823
												1171	0	0.3537	0.567	0.7278	0.927						1171	0.3759	0.4935	0.567	0.6088	0.6829
												1172	0	0.3515	0.5687	0.7261	0.9274						1172	0.3698	0.4952	0.5687	0.6111	0.6832
												1173	0	0.3482	0.5701	0.7237	0.9292						1173	0.37	0.4952	0.5701	0.6103	0.6846
												1174	0	0.3462	0.5728	0.7242	0.9272						1174	0.3687	0.4994	0.5728	0.6113	0.6893
												1175	0	0.3452	0.5743	0.7236	0.9259						1175	0.3683	0.4982	0.5743	0.6078	0.6871
												1176	0	0.3456	0.5727	0.7236	0.926						1176	0.3717	0.5049	0.5727	0.6077	0.6835
												1177	0	0.3428	0.5685	0.7219	0.9272						1177	0.371	0.5011	0.5685	0.6096	0.6856
												1178	0	0.3436	0.569	0.7244	0.9272						1178	0.3716	0.5014	0.569	0.6125	0.6879
												1179	0	0.3444	0.5636	0.7252	0.9266						1179	0.3702	0.5037	0.5636	0.6136	0.687
												1180	0	0.3434	0.5638	0.725	0.9294						1180	0.3669	0.4999	0.5638	0.6077	0.6869
												1181	0	0.3455	0.5623	0.7236	0.9298						1181	0.3712	0.4972	0.5623	0.6108	0.6799
												1182	0	0.3457	0.5598	0.7242	0.9289						1182	0.374	0.4995	0.5598	0.6096	0.6827
												1183	0	0.3452	0.5619	0.7258	0.9293						1183	0.373	0.4963	0.5619	0.6088	0.6838
												1184	0	0.3455	0.5625	0.728	0.9251						1184	0.374	0.4985	0.5625	0.6087	0.685
												1185	0	0.3458	0.5589	0.7285	0.9271						1185	0.3762	0.496	0.5589	0.6094	0.6826
												1186	0	0.3452	0.5579	0.7264	0.9283						1186	0.3784	0.4987	0.5579	0.6114	0.683
												1187	0	0.3421	0.5613	0.727	0.9279						1187	0.3798	0.5027	0.5613	0.6126	0.683
												1188	0	0.3433	0.5581	0.7267	0.9277						1188	0.3787	0.4969	0.5581	0.6167	0.6828
												1189	0	0.3435	0.5577	0.7259	0.9297						1189	0.3793	0.4966	0.5577	0.6143	0.6771
												1190	0	0.3437	0.5517	0.7228	0.9288						1190	0.3803	0.4972	0.5517	0.6124	0.6795
												1191	0	0.3439	0.5556	0.7253	0.9273						1191	0.3806	0.4957	0.5556	0.61	0.6817
												1192	0	0.3464	0.5542	0.7303	0.9264						1192	0.3801	0.4945	0.5542	0.6098	0.6839
												1193	0	0.347	0.5541	0.7292	0.9267						1193	0.3771	0.4958	0.5541	0.6134	0.6871
												1194	0	0.3445	0.5506	0.7271	0.9264						1194	0.3737	0.4941	0.5506	0.614	0.6856
												1195	0	0.3468	0.5451	0.7297	0.9244						1195	0.3743	0.4919	0.5451	0.6149	0.6878
												1196	0	0.3452	0.5423	0.7305	0.9259						1196	0.374	0.492	0.5423	0.6177	0.6886
												1197	0	0.3471	0.5413	0.7333	0.9252						1197	0.37	0.4904	0.5413	0.6168	0.6871
												1198	0	0.3473	0.543	0.732	0.9256						1198	0.3692	0.4911	0.543	0.6128	0.6915
												1199	0	0.3459	0.5391	0.7297	0.9267						1199	0.3697	0.4971	0.5391	0.6163	0.6935
												1200	0	0.345	0.5369	0.7343	0.9263						1200	0.3671	0.4996	0.5369	0.6159	0.6989
												1201	0	0.3504	0.5386	0.7373	0.9247						1201	0.3678	0.4937	0.5386	0.6157	0.6996
												1202	0	0.3518	0.54	0.7377	0.9236						1202	0.3639	0.4968	0.54	0.6156	0.7033
												1203	0	0.3529	0.5371	0.7374	0.9263						1203	0.3597	0.4988	0.5371	0.614	0.7023
												1204	0	0.3543	0.5402	0.7328	0.9268						1204	0.3616	0.5014	0.5402	0.6151	0.7012
												1205	0	0.3583	0.5405	0.7349	0.9298						1205	0.3644	0.4984	0.5405	0.6135	0.6994
												1206	0	0.358	0.5369	0.7384	0.931						1206	0.3639	0.4939	0.5369	0.6195	0.7003
												1207	0	0.359	0.537	0.7343	0.9309						1207	0.3586	0.4955	0.537	0.6198	0.7021
												1208	0	0.36	0.538	0.7326	0.93						1208	0.3597	0.4965	0.538	0.6158	0.7044
												1209	0	0.3644	0.5361	0.7384	0.9307						1209	0.3584	0.4924	0.5361	0.6197	0.7063
												1210	0	0.3642	0.5351	0.7373	0.9293						1210	0.3558	0.4955	0.5351	0.6143	0.7018
												1211	0	0.3644	0.5342	0.7352	0.9298						1211	0.3547	0.5001	0.5342	0.6088	0.7067
												1212	0	0.3637	0.534	0.7349	0.9286						1212	0.3547	0.503	0.534	0.6035	0.7041
												1213	0	0.3632	0.5386	0.7408	0.9288						1213	0.3541	0.5004	0.5386	0.6012	0.7018
												1214	0	0.3609	0.5374	0.7419	0.9283						1214	0.3594	0.5028	0.5374	0.6012	0.7016
												1215	0	0.3588	0.5371	0.7416	0.9268						1215	0.361	0.5031	0.5371	0.6035	0.6969
												1216	0	0.3578	0.5335	0.7478	0.9257						1216	0.3571	0.5027	0.5335	0.5995	0.6925
												1217	0	0.3598	0.5315	0.7448	0.9237						1217	0.3544	0.4999	0.5315	0.6025	0.6971
												1218	0	0.3614	0.5331	0.7461	0.9248						1218	0.3589	0.5017	0.5331	0.606	0.6979
												1219	0	0.3563	0.5324	0.742	0.9257						1219	0.3604	0.4987	0.5324	0.6071	0.6968
												1220	0	0.3553	0.5319	0.7418	0.9258						1220	0.3604	0.4992	0.5319	0.6064	0.6969
												1221	0	0.3535	0.5319	0.7404	0.9258						1221	0.3629	0.4991	0.5319	0.613	0.6954
												1222	0	0.3562	0.5351	0.7385	0.9257						1222	0.364	0.4968	0.5351	0.6085	0.699
												1223	0	0.3574	0.5313	0.7392	0.926						1223	0.3627	0.4955	0.5313	0.6089	0.7033
												1224	0	0.3534	0.5294	0.7392	0.9279						1224	0.3617	0.4962	0.5294	0.6069	0.7056
												1225	0	0.3533	0.5295	0.7368	0.9296						1225	0.3656	0.4928	0.5295	0.6076	0.7058
												1226	0	0.3529	0.5318	0.737	0.9299						1226	0.3681	0.4914	0.5318	0.6076	0.7074
												1227	0	0.3518	0.5337	0.7354	0.9316						1227	0.3705	0.4891	0.5337	0.6032	0.7075
												1228	0	0.3559	0.5373	0.7322	0.93						1228	0.3703	0.4889	0.5373	0.6043	0.7107
												1229	0	0.3556	0.5361	0.732	0.9307						1229	0.3716	0.4914	0.5361	0.6063	0.7071
												1230	0	0.3556	0.5372	0.7316	0.9311						1230	0.3755	0.4869	0.5372	0.6064	0.7017
												1231	0	0.3543	0.5358	0.7309	0.9324						1231	0.3781	0.4877	0.5358	0.6046	0.7027
												1232	0	0.3566	0.5363	0.7311	0.9342						1232	0.3842	0.4897	0.5363	0.6037	0.6986
												1233	0	0.3614	0.5335	0.7326	0.9338						1233	0.3845	0.49	0.5335	0.6018	0.7001
												1234	0	0.3601	0.5289	0.7304	0.9345						1234	0.3834	0.4931	0.5289	0.6042	0.6956
												1235	0	0.3633	0.5268	0.7302	0.9358						1235	0.3823	0.4905	0.5268	0.6048	0.6976
												1236	0	0.3641	0.5255	0.7275	0.936						1236	0.3824	0.4907	0.5255	0.6098	0.6954
												1237	0	0.3616	0.5213	0.7306	0.9363						1237	0.3837	0.4887	0.5213	0.612	0.6922
												1238	0	0.3572	0.5211	0.7283	0.9347						1238	0.3795	0.4882	0.5211	0.6143	0.6949
												1239	0	0.3617	0.5216	0.7298	0.9331						1239	0.3764	0.482	0.5216	0.6113	0.6938
												1240	0	0.3619	0.5205	0.7295	0.9333						1240	0.3773	0.4817	0.5205	0.6156	0.6985
												1241	0	0.3617	0.5166	0.7304	0.9375						1241	0.3766	0.4821	0.5166	0.6147	0.6987
												1242	0	0.3597	0.5177	0.7311	0.9362						1242	0.3751	0.477	0.5177	0.6155	0.7008
												1243	0	0.3585	0.5218	0.7312	0.9361						1243	0.3728	0.4778	0.5218	0.6119	0.6993
												1244	0	0.359	0.5224	0.7327	0.9331						1244	0.3715	0.4762	0.5224	0.6136	0.6969
												1245	0	0.357	0.5215	0.7296	0.9323						1245	0.3711	0.4754	0.5215	0.6098	0.6982
												1246	0	0.3562	0.5183	0.7297	0.932						1246	0.3741	0.476	0.5183	0.6097	0.6949
												1247	0	0.3563	0.5151	0.73	0.9315						1247	0.3774	0.4739	0.5151	0.6083	0.6963
												1248	0	0.3602	0.5195	0.7268	0.9313						1248	0.3765	0.473	0.5195	0.6094	0.6945
												1249	0	0.365	0.5185	0.728	0.9326						1249	0.375	0.4738	0.5185	0.6123	0.694
												1250	0	0.3626	0.5162	0.7298	0.9327						1250	0.373	0.4707	0.5162	0.6158	0.6898
												1251	0	0.3626	0.5142	0.7284	0.931						1251	0.372	0.472	0.5142	0.6126	0.6908
												1252	0	0.3604	0.5129	0.7297	0.929						1252	0.3716	0.4722	0.5129	0.6125	0.6948
												1253	0	0.3616	0.513	0.7341	0.9292						1253	0.3695	0.4709	0.513	0.6172	0.695
												1254	0	0.3643	0.5122	0.7345	0.9286						1254	0.3676	0.4699	0.5122	0.6199	0.6958
												1255	0	0.3631	0.5133	0.7355	0.9286						1255	0.3646	0.467	0.5133	0.6182	0.6944
												1256	0	0.3622	0.5142	0.7346	0.928						1256	0.3678	0.4663	0.5142	0.6237	0.6954
												1257	0	0.3578	0.5125	0.7363	0.9314						1257	0.3716	0.4627	0.5125	0.6297	0.6954
												1258	0	0.3595	0.5107	0.7404	0.9319						1258	0.3684	0.4652	0.5107	0.63	0.6986
												1259	0	0.3594	0.5144	0.7393	0.9311						1259	0.3658	0.4652	0.5144	0.6328	0.6965
												1260	0	0.3631	0.5204	0.7391	0.9308						1260	0.3627	0.4682	0.5204	0.6337	0.6936
												1261	0	0.3621	0.5221	0.744	0.9326						1261	0.3585	0.4712	0.5221	0.626	0.6918
												1262	0	0.3631	0.5246	0.7435	0.9341						1262	0.3591	0.4723	0.5246	0.6277	0.6955
												1263	0	0.3648	0.5234	0.7445	0.9341						1263	0.3619	0.4719	0.5234	0.6281	0.6916
												1264	0	0.3668	0.5255	0.7469	0.9322						1264	0.3579	0.4724	0.5255	0.6272	0.6936
												1265	0	0.3646	0.5209	0.7447	0.9305						1265	0.3576	0.469	0.5209	0.6253	0.6931
												1266	0	0.3694	0.5228	0.7419	0.9319						1266	0.3592	0.4677	0.5228	0.6257	0.6894
												1267	0	0.3665	0.5255	0.7391	0.9314						1267	0.3583	0.4701	0.5255	0.6267	0.6889
												1268	0	0.3645	0.5243	0.7386	0.9313						1268	0.3612	0.4749	0.5243	0.6261	0.691
												1269	0	0.362	0.5294	0.7423	0.9322						1269	0.3578	0.4768	0.5294	0.6253	0.6939
												1270	0	0.3621	0.5305	0.7403	0.9318						1270	0.3597	0.4809	0.5305	0.6256	0.6947
												1271	0	0.3633	0.5294	0.7383	0.9308						1271	0.3564	0.4789	0.5294	0.6236	0.6936
												1272	0	0.3616	0.5313	0.7375	0.9307						1272	0.3596	0.4791	0.5313	0.6235	0.689
												1273	0	0.36	0.5355	0.7365	0.9318						1273	0.3591	0.4801	0.5355	0.6237	0.691
												1274	0	0.3619	0.5317	0.7351	0.9324						1274	0.3587	0.4784	0.5317	0.6221	0.6858
												1275	0	0.3651	0.5306	0.7359	0.9339						1275	0.3614	0.4762	0.5306	0.6197	0.6893
												1276	0	0.3663	0.5297	0.7355	0.9342						1276	0.3629	0.4717	0.5297	0.6178	0.6891
												1277	0	0.3671	0.5271	0.7366	0.934						1277	0.361	0.4729	0.5271	0.6198	0.6897
												1278	0	0.3654	0.5297	0.7357	0.9318						1278	0.362	0.4716	0.5297	0.6156	0.6926
												1279	0	0.3663	0.5282	0.7371	0.9337						1279	0.3632	0.4722	0.5282	0.6169	0.6927
												1280	0	0.3659	0.5342	0.7349	0.931						1280	0.361	0.4746	0.5342	0.6082	0.6953
												1281	0	0.365	0.5382	0.7323	0.9333						1281	0.3628	0.4733	0.5382	0.6075	0.6922
												1282	0	0.3693	0.5409	0.7309	0.9344						1282	0.3619	0.4744	0.5409	0.6057	0.6932
												1283	0	0.3677	0.5388	0.7285	0.9334						1283	0.3652	0.4722	0.5388	0.6068	0.6944
												1284	0	0.3701	0.5381	0.7278	0.9329						1284	0.3682	0.4694	0.5381	0.6046	0.6966
												1285	0	0.3688	0.5413	0.7291	0.9335						1285	0.3648	0.4703	0.5413	0.603	0.6991
												1286	0	0.3642	0.5402	0.7264	0.9367						1286	0.3654	0.4692	0.5402	0.6011	0.7028
												1287	0	0.366	0.5399	0.7244	0.9365						1287	0.367	0.468	0.5399	0.5994	0.7008
												1288	0	0.3675	0.5378	0.7225	0.935						1288	0.3677	0.4701	0.5378	0.597	0.6977
												1289	0	0.3687	0.5386	0.7247	0.9348						1289	0.3648	0.4716	0.5386	0.5935	0.6978
												1290	0	0.3675	0.5367	0.724	0.9368						1290	0.364	0.4679	0.5367	0.5942	0.7018
												1291	0	0.3715	0.5374	0.727	0.9374						1291	0.3677	0.4699	0.5374	0.5891	0.7021
												1292	0	0.3744	0.5438	0.7232	0.9369						1292	0.3692	0.4722	0.5438	0.5907	0.7001
												1293	0	0.3796	0.5439	0.7199	0.9363						1293	0.3688	0.4686	0.5439	0.5918	0.7
												1294	0	0.3788	0.5455	0.7236	0.9363						1294	0.3709	0.4685	0.5455	0.59	0.701
												1295	0	0.3791	0.5452	0.7203	0.9363						1295	0.3727	0.4695	0.5452	0.5911	0.6998
												1296	0	0.3758	0.5456	0.7222	0.9351						1296	0.3749	0.4707	0.5456	0.5936	0.7015
												1297	0	0.3762	0.548	0.7275	0.935						1297	0.3765	0.4696	0.548	0.5994	0.7007
												1298	0	0.3801	0.5503	0.7236	0.9357						1298	0.3762	0.4714	0.5503	0.6006	0.7034
												1299	0	0.3824	0.5507	0.7208	0.9361						1299	0.3738	0.4695	0.5507	0.601	0.7005
												1300	0	0.3818	0.5509	0.7204	0.9348						1300	0.3771	0.4705	0.5509	0.5998	0.7006
												1301	0	0.3772	0.5501	0.7189	0.9324						1301	0.3785	0.4738	0.5501	0.6006	0.704
												1302	0	0.3795	0.5507	0.722	0.9347						1302	0.3788	0.473	0.5507	0.6006	0.705
												1303	0	0.3776	0.5536	0.7222	0.9365						1303	0.3831	0.4741	0.5536	0.6026	0.7064
												1304	0	0.3746	0.552	0.7218	0.9367						1304	0.3805	0.4709	0.552	0.5975	0.7031
												1305	0	0.3788	0.5562	0.7249	0.9348						1305	0.3798	0.4683	0.5562	0.6007	0.7008
												1306	0	0.3788	0.5557	0.7225	0.9374						1306	0.3796	0.4675	0.5557	0.6009	0.7
												1307	0	0.3807	0.5578	0.727	0.9365						1307	0.3821	0.4714	0.5578	0.5993	0.7042
												1308	0	0.3811	0.5626	0.7289	0.9341						1308	0.3786	0.4675	0.5626	0.598	0.706
												1309	0	0.3813	0.5679	0.7287	0.935						1309	0.3803	0.4683	0.5679	0.5971	0.7047
												1310	0	0.379	0.57	0.7349	0.9348						1310	0.3805	0.4659	0.57	0.6009	0.7043
												1311	0	0.3792	0.5704	0.7303	0.9342						1311	0.3795	0.4654	0.5704	0.5976	0.7081
												1312	0	0.3778	0.5712	0.7293	0.9347						1312	0.3787	0.4634	0.5712	0.5948	0.7079
												1313	0	0.3787	0.5702	0.7292	0.9335						1313	0.3759	0.4653	0.5702	0.5987	0.7076
												1314	0	0.3762	0.5705	0.7276	0.9344						1314	0.3763	0.4663	0.5705	0.6011	0.7066
												1315	0	0.3783	0.5678	0.7241	0.9319						1315	0.3775	0.4708	0.5678	0.605	0.7094
												1316	0	0.378	0.5647	0.7267	0.9318						1316	0.3765	0.4719	0.5647	0.6058	0.7102
												1317	0	0.3818	0.5674	0.7319	0.9333						1317	0.3789	0.4752	0.5674	0.6076	0.7093
												1318	0	0.3821	0.5726	0.7318	0.9307						1318	0.3768	0.4784	0.5726	0.6044	0.7125
												1319	0	0.3833	0.5737	0.7289	0.9321						1319	0.3795	0.4823	0.5737	0.6038	0.7112
												1320	0	0.3836	0.5723	0.725	0.9314						1320	0.38	0.4798	0.5723	0.5994	0.7096
												1321	0	0.3881	0.5734	0.7273	0.9313						1321	0.3788	0.478	0.5734	0.6037	0.7067
												1322	0	0.3904	0.5762	0.7296	0.9335						1322	0.3794	0.4737	0.5762	0.6107	0.7069
												1323	0	0.3916	0.5742	0.7293	0.934						1323	0.3778	0.4733	0.5742	0.6118	0.7067
												1324	0	0.3918	0.5686	0.7306	0.9333						1324	0.3741	0.4771	0.5686	0.6091	0.7085
												1325	0	0.3937	0.5717	0.7289	0.9297						1325	0.3737	0.4731	0.5717	0.6097	0.7063
												1326	0	0.3963	0.5732	0.7312	0.9291						1326	0.3745	0.4733	0.5732	0.6095	0.7077
												1327	0	0.3949	0.5721	0.732	0.9264						1327	0.3792	0.4759	0.5721	0.6116	0.7097
												1328	0	0.3942	0.5706	0.7312	0.9253						1328	0.3823	0.4747	0.5706	0.6128	0.7084
												1329	0	0.396	0.5736	0.7296	0.9259						1329	0.3791	0.4731	0.5736	0.6126	0.7103
												1330	0	0.3986	0.5727	0.7323	0.9256						1330	0.3776	0.4735	0.5727	0.6103	0.7096
												1331	0	0.3993	0.5723	0.7334	0.9214						1331	0.3819	0.4753	0.5723	0.6064	0.7148
												1332	0	0.4015	0.5759	0.7323	0.9205						1332	0.3798	0.4795	0.5759	0.6107	0.7156
												1333	0	0.3985	0.576	0.7349	0.9205						1333	0.3789	0.4796	0.576	0.6151	0.7148
												1334	0	0.4006	0.5757	0.7356	0.9218						1334	0.3753	0.479	0.5757	0.6109	0.7103
												1335	0	0.4001	0.578	0.7388	0.922						1335	0.3754	0.481	0.578	0.6135	0.7059
												1336	0	0.4012	0.5792	0.7392	0.9242						1336	0.3748	0.4797	0.5792	0.6131	0.7088
												1337	0	0.3985	0.5757	0.7397	0.9259						1337	0.375	0.4777	0.5757	0.6099	0.7052
												1338	0	0.4002	0.58	0.743	0.9255						1338	0.3743	0.4743	0.58	0.6105	0.7043
												1339	0	0.4018	0.5829	0.7464	0.9259						1339	0.3737	0.4719	0.5829	0.6126	0.7062
												1340	0	0.3992	0.5856	0.7396	0.9265						1340	0.3753	0.4718	0.5856	0.6149	0.7074
												1341	0	0.398	0.5852	0.7363	0.9285						1341	0.3769	0.4726	0.5852	0.62	0.7072
												1342	0	0.3995	0.5826	0.736	0.9302						1342	0.375	0.4715	0.5826	0.6157	0.7087
												1343	0	0.4002	0.5831	0.7358	0.9301						1343	0.3719	0.4699	0.5831	0.6106	0.7083
												1344	0	0.401	0.5805	0.7324	0.9317						1344	0.3732	0.4711	0.5805	0.612	0.7089
												1345	0	0.4006	0.5798	0.7382	0.933						1345	0.373	0.4676	0.5798	0.6137	0.7096
												1346	0	0.3997	0.58	0.7381	0.9312						1346	0.3739	0.464	0.58	0.619	0.7132
												1347	0	0.4002	0.5835	0.7397	0.9308						1347	0.3724	0.4624	0.5835	0.6158	0.7147
												1348	0	0.3958	0.5812	0.7387	0.93						1348	0.3761	0.4632	0.5812	0.6169	0.7128
												1349	0	0.3966	0.5809	0.7383	0.9291						1349	0.3754	0.4655	0.5809	0.6226	0.7133
												1350	0	0.3942	0.5794	0.7373	0.9277						1350	0.3719	0.4639	0.5794	0.6206	0.715
												1351	0	0.3899	0.5774	0.7344	0.9288						1351	0.3707	0.4671	0.5774	0.6176	0.7154
												1352	0	0.3875	0.5752	0.7339	0.9264						1352	0.3699	0.4666	0.5752	0.6157	0.7139
												1353	0	0.3844	0.5753	0.7305	0.9279						1353	0.3715	0.4672	0.5753	0.6161	0.7136
												1354	0	0.3863	0.5712	0.7331	0.9255						1354	0.3696	0.4709	0.5712	0.6181	0.7111
												1355	0	0.3868	0.571	0.7311	0.9276						1355	0.3687	0.4674	0.571	0.6202	0.7112
												1356	0	0.3861	0.571	0.7313	0.9254						1356	0.3682	0.4653	0.571	0.6238	0.7089
												1357	0	0.3852	0.5706	0.7331	0.9246						1357	0.3678	0.467	0.5706	0.6222	0.7102
												1358	0	0.3837	0.571	0.7392	0.9248						1358	0.3689	0.4625	0.571	0.6224	0.7084
												1359	0	0.3883	0.5695	0.7389	0.9235						1359	0.3685	0.4587	0.5695	0.6234	0.7091
												1360	0	0.3843	0.5686	0.7401	0.9237						1360	0.3703	0.4609	0.5686	0.6255	0.7039
												1361	0	0.381	0.5698	0.7374	0.9259						1361	0.3695	0.4608	0.5698	0.6222	0.7059
												1362	0	0.3799	0.5711	0.7352	0.9252						1362	0.369	0.4627	0.5711	0.6261	0.7045
												1363	0	0.3811	0.5736	0.7315	0.9259						1363	0.3674	0.4622	0.5736	0.6274	0.7033
												1364	0	0.3833	0.5721	0.731	0.9247						1364	0.373	0.4616	0.5721	0.6257	0.7019
												1365	0	0.3818	0.5737	0.7328	0.924						1365	0.3738	0.4598	0.5737	0.6299	0.7027
												1366	0	0.3815	0.5729	0.7324	0.9237						1366	0.3764	0.4569	0.5729	0.6284	0.7063
												1367	0	0.3828	0.5754	0.7328	0.9235						1367	0.3758	0.4594	0.5754	0.6291	0.7039
												1368	0	0.3819	0.5733	0.7302	0.9243						1368	0.3745	0.4601	0.5733	0.6307	0.707
												1369	0	0.3848	0.5678	0.7233	0.9215						1369	0.3762	0.4612	0.5678	0.6271	0.7133
												1370	0	0.3863	0.5691	0.7234	0.9236						1370	0.3738	0.4597	0.5691	0.6282	0.7145
												1371	0	0.3832	0.5678	0.727	0.9234						1371	0.3748	0.4629	0.5678	0.6291	0.7162
												1372	0	0.3828	0.5647	0.7263	0.9223						1372	0.3741	0.4624	0.5647	0.6298	0.7184
												1373	0	0.3837	0.5632	0.7234	0.9228						1373	0.3733	0.4581	0.5632	0.6272	0.7199
												1374	0	0.3824	0.5617	0.726	0.922						1374	0.373	0.4587	0.5617	0.6223	0.7182
												1375	0	0.3825	0.5609	0.7294	0.9237						1375	0.3733	0.4565	0.5609	0.6199	0.7123
												1376	0	0.3843	0.5582	0.7272	0.9239						1376	0.3718	0.4571	0.5582	0.6198	0.712
												1377	0	0.3824	0.5587	0.7295	0.9257						1377	0.3724	0.4583	0.5587	0.6148	0.7159
												1378	0	0.3825	0.5577	0.7271	0.9257						1378	0.3705	0.4648	0.5577	0.6115	0.7177
												1379	0	0.3809	0.5588	0.7284	0.9254						1379	0.3742	0.4651	0.5588	0.6119	0.7211
												1380	0	0.3797	0.5575	0.7205	0.9266						1380	0.3761	0.4647	0.5575	0.6139	0.7193
												1381	0	0.3805	0.5547	0.7214	0.9271						1381	0.376	0.4667	0.5547	0.6157	0.7201
												1382	0	0.3821	0.5539	0.7208	0.9298						1382	0.3763	0.4665	0.5539	0.6152	0.7173
												1383	0	0.3834	0.5544	0.7207	0.9297						1383	0.3742	0.4668	0.5544	0.6148	0.7146
												1384	0	0.3819	0.5571	0.7191	0.9307						1384	0.3741	0.4702	0.5571	0.6179	0.716
												1385	0	0.3824	0.5601	0.7162	0.9296						1385	0.3717	0.4695	0.5601	0.6137	0.7109
												1386	0	0.3806	0.5605	0.717	0.9292						1386	0.3713	0.4714	0.5605	0.6147	0.7096
												1387	0	0.38	0.5612	0.7167	0.9302						1387	0.3673	0.4728	0.5612	0.6159	0.7107
												1388	0	0.3798	0.5652	0.7115	0.93						1388	0.3689	0.4758	0.5652	0.6152	0.7126
												1389	0	0.3814	0.571	0.7102	0.9275						1389	0.3674	0.4785	0.571	0.6202	0.713
												1390	0	0.3749	0.5693	0.7107	0.9297						1390	0.3703	0.4796	0.5693	0.6173	0.7129
												1391	0	0.3797	0.5691	0.7134	0.9296						1391	0.3702	0.4812	0.5691	0.6171	0.7128
												1392	0	0.3748	0.5664	0.7118	0.9292						1392	0.3672	0.4788	0.5664	0.6136	0.7123
												1393	0	0.3738	0.5648	0.7045	0.929						1393	0.3702	0.4806	0.5648	0.6153	0.7095
												1394	0	0.3749	0.5623	0.7046	0.9287						1394	0.3694	0.4823	0.5623	0.6158	0.7144
												1395	0	0.3771	0.5636	0.6992	0.9261						1395	0.3666	0.4834	0.5636	0.6197	0.7125
												1396	0	0.376	0.5657	0.7002	0.9267						1396	0.367	0.4828	0.5657	0.6237	0.7068
												1397	0	0.3785	0.5611	0.7013	0.9253						1397	0.3693	0.4847	0.5611	0.6234	0.7074
												1398	0	0.3744	0.5596	0.7031	0.9249						1398	0.3699	0.4835	0.5596	0.6235	0.7072
												1399	0	0.3768	0.5612	0.6989	0.9244						1399	0.3678	0.4849	0.5612	0.6252	0.7117
												1400	0	0.3772	0.5601	0.6991	0.9256						1400	0.3691	0.4821	0.5601	0.6244	0.708
												1401	0	0.3792	0.5656	0.6933	0.925						1401	0.3633	0.4814	0.5656	0.6235	0.7066
												1402	0	0.3776	0.5638	0.6982	0.925						1402	0.3657	0.4865	0.5638	0.6254	0.7061
												1403	0	0.3795	0.5641	0.6972	0.9257						1403	0.3649	0.4851	0.5641	0.6256	0.703
												1404	0	0.3803	0.5611	0.6979	0.9238						1404	0.3646	0.4848	0.5611	0.6281	0.7021
												1405	0	0.3764	0.5607	0.6999	0.9243						1405	0.363	0.4862	0.5607	0.6352	0.7005
												1406	0	0.3757	0.5648	0.7033	0.9252						1406	0.3652	0.4828	0.5648	0.6325	0.7013
												1407	0	0.3752	0.5634	0.7044	0.9261						1407	0.3659	0.4839	0.5634	0.6355	0.6989
												1408	0	0.3769	0.5631	0.7031	0.9271						1408	0.365	0.4856	0.5631	0.6398	0.703
												1409	0	0.3776	0.5633	0.7046	0.9274						1409	0.3653	0.4848	0.5633	0.6352	0.6966
												1410	0	0.3775	0.563	0.7022	0.9304						1410	0.3646	0.4881	0.563	0.6331	0.6988
												1411	0	0.3789	0.5638	0.6983	0.9313						1411	0.365	0.486	0.5638	0.6305	0.6986
												1412	0	0.3802	0.5591	0.7014	0.9325						1412	0.3628	0.4833	0.5591	0.6316	0.6999
												1413	0	0.3799	0.5574	0.7015	0.9346						1413	0.3596	0.4822	0.5574	0.6299	0.6977
												1414	0	0.3772	0.5558	0.6992	0.9363						1414	0.3616	0.4824	0.5558	0.6325	0.7
												1415	0	0.3774	0.5568	0.6949	0.9359						1415	0.3618	0.4852	0.5568	0.6277	0.7029
												1416	0	0.3781	0.5572	0.6943	0.9333						1416	0.3622	0.4836	0.5572	0.6316	0.7031
												1417	0	0.379	0.5559	0.6934	0.9323						1417	0.3595	0.4828	0.5559	0.6333	0.7021
												1418	0	0.3778	0.5591	0.6943	0.9321						1418	0.366	0.4839	0.5591	0.6316	0.7041
												1419	0	0.3771	0.559	0.6969	0.9282						1419	0.3668	0.4776	0.559	0.6322	0.7055
												1420	0	0.3809	0.561	0.6959	0.926						1420	0.3729	0.4751	0.561	0.6324	0.7035
												1421	0	0.3754	0.5545	0.6931	0.9256						1421	0.3735	0.4746	0.5545	0.6334	0.7
												1422	0	0.3762	0.5578	0.692	0.9255						1422	0.3745	0.4727	0.5578	0.6287	0.6989
												1423	0	0.3792	0.5564	0.6917	0.9266						1423	0.3761	0.4698	0.5564	0.6292	0.6982
												1424	0	0.3733	0.553	0.6901	0.9259						1424	0.3772	0.4648	0.553	0.631	0.7009
												1425	0	0.3714	0.5573	0.6879	0.9267						1425	0.3792	0.459	0.5573	0.627	0.7005
												1426	0	0.3725	0.5582	0.685	0.9254						1426	0.3829	0.4569	0.5582	0.6268	0.698
												1427	0	0.3722	0.5592	0.6844	0.9274						1427	0.3838	0.4553	0.5592	0.6271	0.6991
												1428	0	0.3721	0.5594	0.6887	0.929						1428	0.3801	0.4577	0.5594	0.6292	0.7012
												1429	0	0.373	0.5608	0.6869	0.9317						1429	0.3798	0.455	0.5608	0.6288	0.7036
												1430	0	0.367	0.5599	0.6908	0.9318						1430	0.3822	0.459	0.5599	0.6286	0.7001
												1431	0	0.3676	0.556	0.6914	0.9318						1431	0.3825	0.4629	0.556	0.629	0.7014
												1432	0	0.3709	0.555	0.6898	0.9326						1432	0.381	0.4648	0.555	0.6279	0.6988
												1433	0	0.3705	0.55	0.6918	0.9292						1433	0.3814	0.4653	0.55	0.6299	0.6966
												1434	0	0.3735	0.5499	0.6937	0.9285						1434	0.3792	0.4629	0.5499	0.6257	0.6943
												1435	0	0.3762	0.5432	0.6892	0.928						1435	0.3779	0.4617	0.5432	0.6298	0.6917
												1436	0	0.3759	0.5413	0.6894	0.9268						1436	0.3776	0.4629	0.5413	0.6287	0.6854
												1437	0	0.3781	0.5378	0.6947	0.9273						1437	0.3785	0.4609	0.5378	0.6303	0.6827
												1438	0	0.3788	0.5338	0.6966	0.9245						1438	0.3818	0.4595	0.5338	0.6295	0.6841
												1439	0	0.3812	0.5342	0.6957	0.9244						1439	0.3796	0.4576	0.5342	0.6327	0.6797
												1440	0	0.3817	0.5342	0.6961	0.9258						1440	0.3765	0.4585	0.5342	0.6328	0.6789
												1441	0	0.3814	0.5318	0.6949	0.9261						1441	0.3782	0.4587	0.5318	0.6328	0.6792
												1442	0	0.3835	0.5274	0.6951	0.9267						1442	0.3799	0.4557	0.5274	0.6329	0.6763
												1443	0	0.387	0.5298	0.6937	0.929						1443	0.3801	0.4547	0.5298	0.6328	0.6798
												1444	0	0.3895	0.5287	0.6969	0.9279						1444	0.3786	0.4563	0.5287	0.635	0.6776
												1445	0	0.3911	0.5289	0.6955	0.9285						1445	0.3792	0.4582	0.5289	0.6349	0.6836
												1446	0	0.388	0.5314	0.7008	0.927						1446	0.3787	0.4607	0.5314	0.6324	0.6841
												1447	0	0.3876	0.5332	0.6997	0.9286						1447	0.3729	0.4581	0.5332	0.6317	0.6844
												1448	0	0.3852	0.5344	0.7002	0.9277						1448	0.3731	0.4576	0.5344	0.6284	0.6867
												1449	0	0.3854	0.5385	0.6984	0.9262						1449	0.3772	0.4588	0.5385	0.6264	0.685
												1450	0	0.3856	0.5397	0.6905	0.9258						1450	0.3741	0.4584	0.5397	0.6249	0.6823
												1451	0	0.386	0.5417	0.6882	0.927						1451	0.3737	0.4664	0.5417	0.6243	0.683
												1452	0	0.3852	0.5455	0.6902	0.9274						1452	0.3742	0.4632	0.5455	0.6227	0.6796
												1453	0	0.3864	0.5425	0.6923	0.9271						1453	0.3764	0.4648	0.5425	0.6229	0.6869
												1454	0	0.3873	0.5416	0.6952	0.9302						1454	0.3799	0.4605	0.5416	0.6218	0.6884
												1455	0	0.3857	0.5444	0.6956	0.9301						1455	0.3804	0.4614	0.5444	0.6221	0.6917
												1456	0	0.3877	0.5425	0.7007	0.9297						1456	0.379	0.4637	0.5425	0.6207	0.6905
												1457	0	0.3864	0.5426	0.698	0.9313						1457	0.3782	0.4621	0.5426	0.6245	0.6884
												1458	0	0.3857	0.5381	0.6992	0.9317						1458	0.377	0.4658	0.5381	0.6261	0.6899
												1459	0	0.3838	0.5343	0.6961	0.9318						1459	0.3777	0.4624	0.5343	0.6301	0.6865
												1460	0	0.3856	0.5371	0.6932	0.9331						1460	0.3778	0.4658	0.5371	0.6345	0.684
												1461	0	0.3843	0.5363	0.6979	0.9314						1461	0.377	0.467	0.5363	0.6332	0.6878
												1462	0	0.3853	0.534	0.7014	0.9331						1462	0.3718	0.472	0.534	0.6346	0.6859
												1463	0	0.3869	0.5348	0.7025	0.9323						1463	0.373	0.4697	0.5348	0.6353	0.6878
												1464	0	0.3876	0.5364	0.7023	0.9323						1464	0.3702	0.4743	0.5364	0.6342	0.6827
												1465	0	0.3859	0.5379	0.7013	0.9314						1465	0.3681	0.4732	0.5379	0.6353	0.6831
												1466	0	0.3842	0.5389	0.7012	0.9322						1466	0.37	0.4736	0.5389	0.6307	0.684
												1467	0	0.3813	0.5388	0.7024	0.9302						1467	0.3702	0.4729	0.5388	0.629	0.6815
												1468	0	0.3857	0.5366	0.7014	0.9287						1468	0.3702	0.4734	0.5366	0.6307	0.6842
												1469	0	0.3846	0.5366	0.7008	0.9275						1469	0.3688	0.471	0.5366	0.6313	0.6877
												1470	0	0.3882	0.5408	0.7036	0.9291						1470	0.3654	0.4757	0.5408	0.6344	0.6895
												1471	0	0.3887	0.5378	0.7064	0.929						1471	0.3641	0.4759	0.5378	0.6402	0.6927
												1472	0	0.3884	0.5363	0.7083	0.9287						1472	0.363	0.4745	0.5363	0.6393	0.6934
												1473	0	0.388	0.5385	0.7112	0.9288						1473	0.3606	0.4754	0.5385	0.6356	0.6925
												1474	0	0.3884	0.5382	0.7156	0.9313						1474	0.3606	0.4742	0.5382	0.6306	0.6891
												1475	0	0.385	0.5374	0.7165	0.9292						1475	0.3609	0.4716	0.5374	0.6325	0.6879
												1476	0	0.3857	0.5364	0.7152	0.9292						1476	0.3589	0.4699	0.5364	0.6326	0.6875
												1477	0	0.385	0.5368	0.7164	0.9311						1477	0.3615	0.4701	0.5368	0.6322	0.6868
												1478	0	0.3863	0.5399	0.7167	0.9311						1478	0.3615	0.4692	0.5399	0.6343	0.6851
												1479	0	0.3858	0.5389	0.7171	0.9321						1479	0.3589	0.4681	0.5389	0.6291	0.6848
												1480	0	0.3843	0.5392	0.7142	0.933						1480	0.3556	0.4714	0.5392	0.6276	0.6839
												1481	0	0.3828	0.5397	0.7201	0.9326						1481	0.3525	0.4715	0.5397	0.6291	0.681
												1482	0	0.3815	0.5411	0.718	0.9333						1482	0.3525	0.4721	0.5411	0.628	0.6809
												1483	0	0.3795	0.5408	0.7188	0.9337						1483	0.3493	0.4728	0.5408	0.6261	0.682
												1484	0	0.3774	0.5392	0.7176	0.9321						1484	0.3507	0.473	0.5392	0.6244	0.6812
												1485	0	0.3771	0.5452	0.7185	0.9326						1485	0.3518	0.4769	0.5452	0.6237	0.682
												1486	0	0.3781	0.544	0.7202	0.9296						1486	0.353	0.4788	0.544	0.6243	0.6816
												1487	0	0.3774	0.5417	0.7187	0.9288						1487	0.3518	0.479	0.5417	0.6224	0.6829
												1488	0	0.3736	0.5376	0.7187	0.9301						1488	0.3531	0.4793	0.5376	0.6197	0.6806
												1489	0	0.3749	0.5354	0.7186	0.929						1489	0.3541	0.4751	0.5354	0.6187	0.6792
												1490	0	0.3771	0.533	0.7116	0.9291						1490	0.3546	0.4747	0.533	0.6212	0.6784
												1491	0	0.3816	0.5356	0.711	0.9295						1491	0.3539	0.4755	0.5356	0.6256	0.6776
												1492	0	0.3809	0.5382	0.7101	0.9289						1492	0.3528	0.4742	0.5382	0.6305	0.678
												1493	0	0.3822	0.5435	0.7078	0.9296						1493	0.3532	0.4751	0.5435	0.6316	0.6821
												1494	0	0.381	0.5436	0.7061	0.9267						1494	0.3526	0.4762	0.5436	0.6298	0.6835
												1495	0	0.3782	0.5456	0.7054	0.9271						1495	0.3537	0.4745	0.5456	0.6303	0.6856
												1496	0	0.378	0.5484	0.7017	0.9271						1496	0.353	0.4718	0.5484	0.6386	0.6898
												1497	0	0.3785	0.5517	0.7039	0.9266						1497	0.35	0.473	0.5517	0.634	0.6884
												1498	0	0.3783	0.5503	0.704	0.9267						1498	0.3492	0.4726	0.5503	0.6329	0.6919
												1499	0	0.3816	0.5521	0.7056	0.929						1499	0.352	0.4746	0.5521	0.6362	0.69
												1500	0	0.381	0.5509	0.7046	0.9277						1500	0.354	0.4774	0.5509	0.6376	0.689
												1501	0	0.38	0.5485	0.7032	0.9276						1501	0.3532	0.4748	0.5485	0.6339	0.6872
												1502	0	0.3809	0.5454	0.7003	0.9276						1502	0.361	0.4789	0.5454	0.632	0.6895
												1503	0	0.3797	0.5513	0.6969	0.9316						1503	0.3648	0.4792	0.5513	0.6284	0.6896
												1504	0	0.3821	0.5497	0.6956	0.9342						1504	0.3681	0.4812	0.5497	0.6246	0.692
												1505	0	0.3826	0.5485	0.6955	0.934						1505	0.3713	0.4835	0.5485	0.6243	0.6906
												1506	0	0.3831	0.5499	0.6966	0.9341						1506	0.372	0.4849	0.5499	0.6266	0.6926
												1507	0	0.3834	0.5518	0.6936	0.9346						1507	0.371	0.4863	0.5518	0.6322	0.6907
												1508	0	0.3844	0.5517	0.6967	0.9336						1508	0.3721	0.4929	0.5517	0.6328	0.6945
												1509	0	0.3863	0.5488	0.6973	0.935						1509	0.3704	0.4912	0.5488	0.6335	0.692
												1510	0	0.3906	0.5533	0.7072	0.9347						1510	0.371	0.4876	0.5533	0.6313	0.6917
												1511	0	0.3933	0.5537	0.7092	0.9338						1511	0.3764	0.4886	0.5537	0.6365	0.6913
												1512	0	0.3888	0.5522	0.7048	0.9324						1512	0.3736	0.4899	0.5522	0.6377	0.6859
												1513	0	0.3873	0.5502	0.7052	0.9305						1513	0.3737	0.4896	0.5502	0.6432	0.6868
												1514	0	0.3862	0.5521	0.7064	0.9314						1514	0.3758	0.4882	0.5521	0.6431	0.6904
												1515	0	0.3869	0.5529	0.7079	0.9274						1515	0.3837	0.4888	0.5529	0.6413	0.6913
												1516	0	0.3897	0.5515	0.7099	0.929						1516	0.3869	0.4883	0.5515	0.6437	0.6931
												1517	0	0.3881	0.5548	0.7068	0.9293						1517	0.3889	0.4876	0.5548	0.6454	0.6863
												1518	0	0.3886	0.5573	0.7029	0.9309						1518	0.3877	0.4854	0.5573	0.6474	0.6839
												1519	0	0.3896	0.5555	0.7071	0.9304						1519	0.3831	0.4817	0.5555	0.6496	0.6888
												1520	0	0.3879	0.5578	0.7083	0.9309						1520	0.3825	0.4833	0.5578	0.6503	0.6888
												1521	0	0.3895	0.5601	0.7097	0.9294						1521	0.38	0.4808	0.5601	0.6484	0.6895
												1522	0	0.3935	0.5625	0.7128	0.9302						1522	0.3774	0.4829	0.5625	0.6435	0.6872
												1523	0	0.3947	0.5613	0.7132	0.9301						1523	0.3825	0.4811	0.5613	0.6464	0.6893
												1524	0	0.3948	0.5555	0.7129	0.9305						1524	0.3873	0.4813	0.5555	0.6457	0.6888
												1525	0	0.3937	0.5547	0.7147	0.9302						1525	0.383	0.4786	0.5547	0.6469	0.6891
												1526	0	0.3931	0.5543	0.7128	0.9303						1526	0.3793	0.4788	0.5543	0.647	0.6869
												1527	0	0.3953	0.5535	0.7114	0.9282						1527	0.381	0.4837	0.5535	0.6479	0.6867
												1528	0	0.3966	0.5557	0.7141	0.9275						1528	0.3833	0.4819	0.5557	0.65	0.6827
												1529	0	0.3969	0.5491	0.7104	0.9296						1529	0.3873	0.4832	0.5491	0.6487	0.6827
												1530	0	0.3967	0.5453	0.71	0.9268						1530	0.3913	0.484	0.5453	0.6474	0.6867
												1531	0	0.3992	0.5453	0.7096	0.9255						1531	0.394	0.4848	0.5453	0.647	0.6851
												1532	0	0.3988	0.5497	0.704	0.926						1532	0.3954	0.4873	0.5497	0.6434	0.6814
												1533	0	0.3974	0.5479	0.7035	0.927						1533	0.3955	0.489	0.5479	0.6443	0.6823
												1534	0	0.4013	0.5516	0.7022	0.9259						1534	0.398	0.4897	0.5516	0.6479	0.6773
												1535	0	0.3998	0.5571	0.6996	0.9259						1535	0.3963	0.4912	0.5571	0.6491	0.6806
												1536	0	0.3989	0.5581	0.7027	0.9267						1536	0.3979	0.493	0.5581	0.6526	0.6776
												1537	0	0.3993	0.5555	0.7067	0.9261						1537	0.3965	0.493	0.5555	0.6496	0.6782
												1538	0	0.4017	0.5537	0.7079	0.9267						1538	0.394	0.4911	0.5537	0.648	0.6831
												1539	0	0.4072	0.5549	0.7095	0.9294						1539	0.3961	0.4905	0.5549	0.6452	0.6861
												1540	0	0.4029	0.5604	0.7099	0.928						1540	0.396	0.4876	0.5604	0.6476	0.6843
												1541	0	0.4018	0.5623	0.709	0.9257						1541	0.3947	0.4881	0.5623	0.6461	0.6833
												1542	0	0.4	0.5657	0.7088	0.9232						1542	0.3944	0.4858	0.5657	0.6476	0.6819
												1543	0	0.4004	0.5618	0.7096	0.9249						1543	0.394	0.4818	0.5618	0.647	0.6834
												1544	0	0.4053	0.5619	0.7067	0.9244						1544	0.3942	0.4807	0.5619	0.6493	0.6828
												1545	0	0.409	0.5634	0.7067	0.9236						1545	0.3963	0.4816	0.5634	0.654	0.6799
												1546	0	0.4093	0.5576	0.7014	0.926						1546	0.3965	0.479	0.5576	0.6538	0.6835
												1547	0	0.4044	0.5533	0.7031	0.9251						1547	0.3952	0.4808	0.5533	0.6527	0.6804
												1548	0	0.4071	0.5485	0.7016	0.9253						1548	0.3965	0.4808	0.5485	0.6512	0.6772
												1549	0	0.4092	0.5499	0.7019	0.9239						1549	0.3933	0.481	0.5499	0.6497	0.674
												1550	0	0.4063	0.5527	0.7017	0.9226						1550	0.3902	0.4808	0.5527	0.6473	0.6753
												1551	0	0.4047	0.5463	0.7022	0.9221						1551	0.3906	0.4797	0.5463	0.6443	0.6813
												1552	0	0.4048	0.5485	0.6964	0.923						1552	0.3904	0.4807	0.5485	0.6408	0.6839
												1553	0	0.4047	0.5465	0.6964	0.92						1553	0.3907	0.4795	0.5465	0.64	0.6849
												1554	0	0.404	0.5426	0.6979	0.92						1554	0.3884	0.4762	0.5426	0.6418	0.6854
												1555	0	0.4019	0.5402	0.7014	0.9213						1555	0.3863	0.4765	0.5402	0.6427	0.6894
												1556	0	0.3985	0.5346	0.7023	0.9223						1556	0.3855	0.4776	0.5346	0.6406	0.6889
												1557	0	0.4002	0.5371	0.7042	0.9221						1557	0.3869	0.4777	0.5371	0.6431	0.6921
												1558	0	0.3995	0.5404	0.7069	0.9231						1558	0.3856	0.4769	0.5404	0.6419	0.6928
												1559	0	0.4025	0.5353	0.7077	0.9227						1559	0.3851	0.4754	0.5353	0.639	0.693
												1560	0	0.4008	0.5384	0.7011	0.9234						1560	0.3839	0.4745	0.5384	0.6393	0.6915
												1561	0	0.4027	0.5366	0.7012	0.9215						1561	0.3818	0.477	0.5366	0.642	0.6932
												1562	0	0.3977	0.535	0.6991	0.9199						1562	0.3788	0.4777	0.535	0.6382	0.6939
												1563	0	0.3945	0.5286	0.6996	0.92						1563	0.3817	0.4798	0.5286	0.6377	0.6947
												1564	0	0.3961	0.5317	0.7013	0.9214						1564	0.3836	0.4722	0.5317	0.6408	0.6957
												1565	0	0.398	0.529	0.706	0.9207						1565	0.3845	0.4724	0.529	0.6399	0.7011
												1566	0	0.399	0.5299	0.7078	0.9197						1566	0.3842	0.4697	0.5299	0.641	0.7066
												1567	0	0.3987	0.5324	0.7089	0.9196						1567	0.3842	0.4673	0.5324	0.6411	0.7077
												1568	0	0.3985	0.5254	0.7085	0.9199						1568	0.3818	0.4673	0.5254	0.6423	0.7057
												1569	0	0.3976	0.5295	0.7037	0.9186						1569	0.3825	0.4711	0.5295	0.6383	0.7074
												1570	0	0.396	0.5323	0.7034	0.9208						1570	0.3812	0.4753	0.5323	0.6401	0.7089
												1571	0	0.3939	0.5343	0.7112	0.9197						1571	0.3811	0.4767	0.5343	0.6439	0.7076
												1572	0	0.3954	0.5328	0.711	0.9199						1572	0.3808	0.4719	0.5328	0.6445	0.7099
												1573	0	0.3961	0.5334	0.7132	0.9191						1573	0.3808	0.4709	0.5334	0.6451	0.7109
												1574	0	0.3934	0.5292	0.7141	0.9184						1574	0.377	0.4715	0.5292	0.6459	0.7142
												1575	0	0.392	0.5277	0.7121	0.9178						1575	0.3756	0.468	0.5277	0.6428	0.7148
												1576	0	0.3894	0.5276	0.7149	0.9174						1576	0.3761	0.4663	0.5276	0.6432	0.7177
												1577	0	0.389	0.5281	0.7109	0.918						1577	0.3737	0.4656	0.5281	0.644	0.7162
												1578	0	0.3901	0.5252	0.7123	0.9183						1578	0.3764	0.4636	0.5252	0.644	0.7157
												1579	0	0.3922	0.529	0.7103	0.9166						1579	0.3785	0.4619	0.529	0.6375	0.7111
												1580	0	0.392	0.5339	0.712	0.9163						1580	0.3785	0.4627	0.5339	0.639	0.71
												1581	0	0.3892	0.5323	0.7095	0.9171						1581	0.3785	0.466	0.5323	0.6388	0.713
												1582	0	0.3904	0.5289	0.713	0.917						1582	0.3739	0.4706	0.5289	0.635	0.7146
												1583	0	0.3867	0.5326	0.7163	0.9169						1583	0.3746	0.4696	0.5326	0.6337	0.7152
												1584	0	0.3882	0.5344	0.7152	0.9174						1584	0.3724	0.4629	0.5344	0.6324	0.716
												1585	0	0.3885	0.5351	0.7158	0.9184						1585	0.3727	0.4623	0.5351	0.6291	0.7163
												1586	0	0.3869	0.5356	0.7144	0.9172						1586	0.3772	0.4643	0.5356	0.6273	0.7174
												1587	0	0.387	0.5373	0.7147	0.9181						1587	0.3748	0.4606	0.5373	0.6324	0.7156
												1588	0	0.3844	0.5408	0.7133	0.9178						1588	0.3745	0.4589	0.5408	0.6301	0.718
												1589	0	0.3875	0.5432	0.7118	0.9193						1589	0.372	0.4558	0.5432	0.6304	0.7186
												1590	0	0.3826	0.5372	0.7138	0.9183						1590	0.3749	0.4592	0.5372	0.6306	0.7181
												1591	0	0.3783	0.5363	0.7129	0.9186						1591	0.3706	0.4632	0.5363	0.6271	0.7131
												1592	0	0.3787	0.5385	0.7171	0.9184						1592	0.3715	0.4635	0.5385	0.6283	0.7127
												1593	0	0.3779	0.5391	0.7178	0.9196						1593	0.3694	0.4608	0.5391	0.6274	0.7099
												1594	0	0.3799	0.5429	0.7176	0.9194						1594	0.3676	0.4628	0.5429	0.6244	0.7096
												1595	0	0.3775	0.5445	0.7206	0.9211						1595	0.3675	0.4629	0.5445	0.627	0.7084
												1596	0	0.3726	0.5493	0.7217	0.9195						1596	0.3645	0.4666	0.5493	0.6269	0.7089
												1597	0	0.3728	0.5488	0.7219	0.9198						1597	0.3642	0.4664	0.5488	0.6263	0.7135
												1598	0	0.3741	0.5484	0.7152	0.921						1598	0.3645	0.465	0.5484	0.6256	0.7166
												1599	0	0.3707	0.5522	0.7152	0.9217						1599	0.3646	0.4721	0.5522	0.6288	0.7161
												1600	0	0.3674	0.5531	0.7141	0.9217						1600	0.365	0.469	0.5531	0.6267	0.7174
												1601	0	0.3691	0.5537	0.7149	0.9242						1601	0.3597	0.4696	0.5537	0.6307	0.718
												1602	0	0.37	0.5522	0.7164	0.9239						1602	0.359	0.4685	0.5522	0.6313	0.7156
												1603	0	0.3692	0.5513	0.7149	0.9242						1603	0.3565	0.4707	0.5513	0.6323	0.7115
												1604	0	0.3693	0.5495	0.7142	0.9238						1604	0.3564	0.4718	0.5495	0.6321	0.7078
												1605	0	0.3674	0.5496	0.7142	0.9213						1605	0.3581	0.4735	0.5496	0.635	0.7108
												1606	0	0.3681	0.5492	0.7097	0.9195						1606	0.3572	0.4747	0.5492	0.6352	0.7068
												1607	0	0.3669	0.5489	0.7116	0.9177						1607	0.3576	0.4745	0.5489	0.6331	0.7042
												1608	0	0.367	0.5524	0.7089	0.9198						1608	0.3598	0.4784	0.5524	0.6266	0.7017
												1609	0	0.3662	0.5505	0.7094	0.9208						1609	0.3596	0.4758	0.5505	0.628	0.7018
												1610	0	0.365	0.5473	0.7101	0.9232						1610	0.3576	0.4775	0.5473	0.6279	0.702
												1611	0	0.3603	0.5484	0.713	0.9237						1611	0.3581	0.479	0.5484	0.63	0.7075
												1612	0	0.3633	0.5519	0.7122	0.9233						1612	0.3583	0.4782	0.5519	0.6315	0.7051
												1613	0	0.3647	0.5515	0.7098	0.9231						1613	0.3584	0.4782	0.5515	0.627	0.7024
												1614	0	0.3664	0.5501	0.7114	0.9233						1614	0.3617	0.4791	0.5501	0.6251	0.703
												1615	0	0.3664	0.5487	0.7109	0.9224						1615	0.3613	0.4798	0.5487	0.6189	0.7041
												1616	0	0.3663	0.5514	0.7092	0.922						1616	0.3628	0.4811	0.5514	0.618	0.7035
												1617	0	0.3643	0.5539	0.7063	0.9237						1617	0.3632	0.4796	0.5539	0.6187	0.7028
												1618	0	0.3611	0.5516	0.7082	0.9243						1618	0.3627	0.4798	0.5516	0.6235	0.7005
												1619	0	0.3617	0.5535	0.7087	0.9252						1619	0.3639	0.4787	0.5535	0.6198	0.6986
												1620	0	0.3659	0.5533	0.7086	0.9239						1620	0.3654	0.4796	0.5533	0.6241	0.698
												1621	0	0.3674	0.5527	0.7095	0.9252						1621	0.3647	0.48	0.5527	0.6239	0.7002
												1622	0	0.3694	0.5535	0.7109	0.9246						1622	0.3654	0.4789	0.5535	0.625	0.7029
												1623	0	0.37	0.5537	0.7055	0.9222						1623	0.3609	0.4743	0.5537	0.6235	0.7016
												1624	0	0.3717	0.5528	0.7055	0.9245						1624	0.3631	0.477	0.5528	0.622	0.7053
												1625	0	0.3699	0.5499	0.7054	0.9244						1625	0.3647	0.4755	0.5499	0.6205	0.7015
												1626	0	0.3687	0.5513	0.7089	0.9242						1626	0.3624	0.48	0.5513	0.6183	0.6977
												1627	0	0.3673	0.5493	0.7129	0.9248						1627	0.3615	0.4846	0.5493	0.6203	0.6987
												1628	0	0.3653	0.5496	0.7126	0.924						1628	0.36	0.4844	0.5496	0.6238	0.6945
												1629	0	0.3618	0.5446	0.712	0.9259						1629	0.3583	0.4852	0.5446	0.6205	0.6922
												1630	0	0.3608	0.5412	0.7127	0.9252						1630	0.3591	0.4869	0.5412	0.6226	0.6929
												1631	0	0.3629	0.5383	0.7164	0.9271						1631	0.3577	0.4901	0.5383	0.6231	0.6914
												1632	0	0.3586	0.5364	0.7143	0.9272						1632	0.3596	0.4934	0.5364	0.6225	0.6899
												1633	0	0.3577	0.5368	0.7159	0.9276						1633	0.3566	0.4945	0.5368	0.6217	0.686
												1634	0	0.3603	0.5331	0.7144	0.9263						1634	0.3535	0.4933	0.5331	0.6273	0.6868
												1635	0	0.3587	0.5283	0.7144	0.9245						1635	0.3545	0.4934	0.5283	0.6273	0.6842
												1636	0	0.3569	0.5321	0.7124	0.922						1636	0.3506	0.4973	0.5321	0.6285	0.6849
												1637	0	0.3575	0.53	0.7096	0.9234						1637	0.3534	0.4925	0.53	0.6288	0.6847
												1638	0	0.3586	0.5358	0.7049	0.9231						1638	0.3516	0.4914	0.5358	0.6299	0.6807
												1639	0	0.3572	0.5326	0.703	0.9225						1639	0.3521	0.4907	0.5326	0.6264	0.6797
												1640	0	0.3569	0.5349	0.7034	0.9234						1640	0.356	0.4901	0.5349	0.6264	0.6819
												1641	0	0.3589	0.5374	0.7016	0.9225						1641	0.3551	0.4906	0.5374	0.626	0.6813
												1642	0	0.359	0.5332	0.7023	0.921						1642	0.3553	0.4896	0.5332	0.6263	0.6846
												1643	0	0.3594	0.5325	0.703	0.9233						1643	0.3535	0.4942	0.5325	0.6267	0.688
												1644	0	0.3621	0.5402	0.6983	0.9225						1644	0.3511	0.4943	0.5402	0.6287	0.6927
												1645	0	0.3612	0.5385	0.6958	0.9227						1645	0.3542	0.4953	0.5385	0.6296	0.6908
												1646	0	0.3653	0.5437	0.6958	0.924						1646	0.3529	0.4949	0.5437	0.6325	0.6917
												1647	0	0.3699	0.5421	0.6954	0.9223						1647	0.3556	0.4946	0.5421	0.6355	0.6892
												1648	0	0.3725	0.54	0.6982	0.9235						1648	0.3568	0.4952	0.54	0.639	0.693
												1649	0	0.3729	0.5412	0.6944	0.9251						1649	0.3576	0.4984	0.5412	0.6356	0.6895
												1650	0	0.3733	0.5423	0.695	0.9232						1650	0.3572	0.4988	0.5423	0.6352	0.6915
												1651	0	0.3775	0.5443	0.697	0.9251						1651	0.3604	0.5012	0.5443	0.6332	0.6904
												1652	0	0.3785	0.5409	0.6962	0.9267						1652	0.362	0.4929	0.5409	0.631	0.6854
												1653	0	0.3758	0.5458	0.6975	0.9277						1653	0.3633	0.494	0.5458	0.6267	0.6801
												1654	0	0.3763	0.5489	0.6973	0.9276						1654	0.3617	0.4945	0.5489	0.6235	0.6781
												1655	0	0.3773	0.5493	0.7035	0.9255						1655	0.3577	0.4929	0.5493	0.6245	0.6793
												1656	0	0.38	0.5477	0.7021	0.9242						1656	0.3607	0.4954	0.5477	0.6248	0.6816
												1657	0	0.3826	0.5484	0.7053	0.9256						1657	0.3592	0.4932	0.5484	0.6248	0.6807
												1658	0	0.3812	0.5465	0.7053	0.9265						1658	0.3614	0.4954	0.5465	0.622	0.6803
												1659	0	0.3812	0.5443	0.7051	0.9257						1659	0.3609	0.4931	0.5443	0.6271	0.678
												1660	0	0.3877	0.5403	0.7091	0.9244						1660	0.362	0.4881	0.5403	0.6249	0.6774
												1661	0	0.3869	0.5428	0.7125	0.9248						1661	0.3569	0.4899	0.5428	0.627	0.6783
												1662	0	0.3866	0.5415	0.7115	0.9228						1662	0.3576	0.4932	0.5415	0.6288	0.6768
												1663	0	0.3833	0.5433	0.7078	0.9227						1663	0.3557	0.497	0.5433	0.6265	0.6784
												1664	0	0.3854	0.545	0.7037	0.9222						1664	0.3557	0.4952	0.545	0.6237	0.6761
												1665	0	0.384	0.5423	0.7028	0.9204						1665	0.3585	0.4977	0.5423	0.6217	0.6779
												1666	0	0.3817	0.5453	0.7004	0.9201						1666	0.3582	0.4954	0.5453	0.6244	0.6781
												1667	0	0.3801	0.5464	0.6972	0.9158						1667	0.3566	0.4954	0.5464	0.6212	0.6769
												1668	0	0.3824	0.5459	0.6977	0.9145						1668	0.355	0.4975	0.5459	0.6257	0.681
												1669	0	0.3822	0.5451	0.6981	0.9181						1669	0.3606	0.4938	0.5451	0.6234	0.681
												1670	0	0.3822	0.5459	0.6953	0.9188						1670	0.3609	0.4941	0.5459	0.6223	0.6805
												1671	0	0.3842	0.5471	0.6959	0.9169						1671	0.3632	0.4953	0.5471	0.6197	0.6836
												1672	0	0.3864	0.5475	0.6956	0.9165						1672	0.3686	0.4961	0.5475	0.6183	0.683
												1673	0	0.3854	0.5473	0.6998	0.9161						1673	0.3665	0.4934	0.5473	0.6141	0.6837
												1674	0	0.384	0.5483	0.7032	0.916						1674	0.3677	0.4918	0.5483	0.6186	0.6825
												1675	0	0.3826	0.5492	0.7014	0.9129						1675	0.3706	0.493	0.5492	0.617	0.6818
												1676	0	0.384	0.5519	0.7013	0.9132						1676	0.3742	0.4964	0.5519	0.6171	0.6798
												1677	0	0.3832	0.5561	0.6988	0.9114						1677	0.3752	0.4931	0.5561	0.6149	0.6789
												1678	0	0.3833	0.559	0.6982	0.9112						1678	0.3729	0.4915	0.559	0.6134	0.6864
												1679	0	0.383	0.5659	0.7039	0.9123						1679	0.3729	0.4917	0.5659	0.6127	0.6886
												1680	0	0.3843	0.5658	0.7023	0.9104						1680	0.3739	0.4939	0.5658	0.6104	0.6911
												1681	0	0.385	0.5646	0.7054	0.9116						1681	0.3768	0.4951	0.5646	0.6154	0.6884
												1682	0	0.3871	0.5643	0.7054	0.9158						1682	0.3783	0.4946	0.5643	0.6128	0.6888
												1683	0	0.3823	0.5682	0.7068	0.9146						1683	0.38	0.4926	0.5682	0.6083	0.6898
												1684	0	0.3788	0.5642	0.7031	0.914						1684	0.3807	0.4897	0.5642	0.6094	0.6885
												1685	0	0.383	0.5657	0.7007	0.913						1685	0.3753	0.4899	0.5657	0.6125	0.6854
												1686	0	0.3823	0.5702	0.7035	0.9088						1686	0.3783	0.4895	0.5702	0.6128	0.6825
												1687	0	0.386	0.5699	0.7026	0.9085						1687	0.374	0.4896	0.5699	0.6136	0.6838
												1688	0	0.3874	0.5706	0.7044	0.908						1688	0.3758	0.4889	0.5706	0.6124	0.6864
												1689	0	0.388	0.5701	0.7054	0.908						1689	0.3772	0.4881	0.5701	0.6136	0.6897
												1690	0	0.3866	0.5694	0.7038	0.908						1690	0.3802	0.4886	0.5694	0.6127	0.6872
												1691	0	0.3869	0.5695	0.7023	0.9116						1691	0.3792	0.4868	0.5695	0.6121	0.6867
												1692	0	0.3915	0.5729	0.7034	0.9113						1692	0.3803	0.4809	0.5729	0.6109	0.6849
												1693	0	0.3873	0.5713	0.7021	0.9094						1693	0.3819	0.4824	0.5713	0.6055	0.6834
												1694	0	0.3876	0.5683	0.7027	0.9131						1694	0.3812	0.4838	0.5683	0.6057	0.6849
												1695	0	0.3871	0.5694	0.7032	0.9137						1695	0.3809	0.4869	0.5694	0.604	0.6874
												1696	0	0.3867	0.5703	0.7033	0.9116						1696	0.3803	0.4882	0.5703	0.6024	0.687
												1697	0	0.3885	0.5682	0.7042	0.9131						1697	0.3803	0.4869	0.5682	0.6031	0.6888
												1698	0	0.3859	0.5671	0.7029	0.9128						1698	0.3799	0.485	0.5671	0.6034	0.6848
												1699	0	0.3868	0.5669	0.7032	0.9129						1699	0.3836	0.4875	0.5669	0.6031	0.6887
												1700	0	0.3873	0.5648	0.7057	0.9133						1700	0.3834	0.4877	0.5648	0.6064	0.6921
												1701	0	0.3859	0.5644	0.7051	0.9113						1701	0.3873	0.4834	0.5644	0.6064	0.69
												1702	0	0.3841	0.5598	0.7047	0.9098						1702	0.3876	0.4846	0.5598	0.6085	0.6873
												1703	0	0.3841	0.5598	0.7088	0.9127						1703	0.3889	0.4838	0.5598	0.6061	0.6865
												1704	0	0.3861	0.5647	0.7091	0.9127						1704	0.3853	0.4873	0.5647	0.6027	0.6827
												1705	0	0.3846	0.5645	0.7132	0.9107						1705	0.3885	0.4877	0.5645	0.6074	0.6867
												1706	0	0.3905	0.5599	0.7162	0.913						1706	0.3875	0.4858	0.5599	0.6076	0.6887
												1707	0	0.3891	0.5647	0.7168	0.91						1707	0.385	0.4843	0.5647	0.605	0.6838
												1708	0	0.3907	0.5615	0.7163	0.9134						1708	0.3821	0.4848	0.5615	0.605	0.6889
												1709	0	0.3908	0.5631	0.7148	0.9118						1709	0.3751	0.4845	0.5631	0.6015	0.6895
												1710	0	0.3913	0.5621	0.7146	0.9101						1710	0.374	0.4892	0.5621	0.6056	0.6896
												1711	0	0.3913	0.5641	0.7138	0.9111						1711	0.3709	0.4862	0.5641	0.6082	0.6858
												1712	0	0.3929	0.5591	0.7136	0.9098						1712	0.3701	0.4885	0.5591	0.6085	0.6857
												1713	0	0.3966	0.5551	0.7144	0.9104						1713	0.3676	0.4894	0.5551	0.6101	0.6853
												1714	0	0.3996	0.5492	0.7169	0.9108						1714	0.3679	0.4837	0.5492	0.6121	0.6849
												1715	0	0.3981	0.5494	0.7139	0.908						1715	0.3702	0.4835	0.5494	0.6149	0.6846
												1716	0	0.3997	0.547	0.7172	0.9086						1716	0.3688	0.484	0.547	0.6152	0.6833
												1717	0	0.4022	0.5448	0.7153	0.9068						1717	0.3701	0.483	0.5448	0.6175	0.6825
												1718	0	0.3983	0.5456	0.7133	0.9057						1718	0.3692	0.4822	0.5456	0.6189	0.6812
												1719	0	0.3968	0.5456	0.7134	0.9061						1719	0.3725	0.4805	0.5456	0.6238	0.6812
												1720	0	0.3955	0.5475	0.7104	0.9061						1720	0.3721	0.4842	0.5475	0.627	0.6778
												1721	0	0.3958	0.5522	0.7116	0.9092						1721	0.3736	0.4878	0.5522	0.6266	0.6781
												1722	0	0.392	0.5522	0.7131	0.9078						1722	0.3716	0.4872	0.5522	0.6268	0.682
												1723	0	0.3929	0.5514	0.7124	0.9059						1723	0.3705	0.4853	0.5514	0.6281	0.6752
												1724	0	0.3932	0.5523	0.7163	0.9093						1724	0.3662	0.4853	0.5523	0.6277	0.6787
												1725	0	0.3926	0.5503	0.7157	0.9111						1725	0.3706	0.4855	0.5503	0.6275	0.6832
												1726	0	0.3939	0.5513	0.7158	0.9132						1726	0.3704	0.4804	0.5513	0.6287	0.6825
												1727	0	0.392	0.554	0.7172	0.913						1727	0.3682	0.4805	0.554	0.6285	0.6831
												1728	0	0.3893	0.5577	0.7163	0.9145						1728	0.3655	0.482	0.5577	0.6273	0.6775
												1729	0	0.3911	0.5594	0.7108	0.9151						1729	0.3708	0.4764	0.5594	0.6257	0.6821
												1730	0	0.3968	0.5604	0.7164	0.9147						1730	0.3745	0.475	0.5604	0.6273	0.6789
												1731	0	0.3968	0.5617	0.7141	0.9127						1731	0.373	0.4722	0.5617	0.6298	0.6752
												1732	0	0.3937	0.5603	0.7136	0.913						1732	0.3744	0.4691	0.5603	0.6278	0.6752
												1733	0	0.3961	0.5627	0.7163	0.913						1733	0.3746	0.466	0.5627	0.6258	0.6792
												1734	0	0.4007	0.5657	0.7185	0.9173						1734	0.3739	0.4664	0.5657	0.6278	0.6812
												1735	0	0.4016	0.571	0.7193	0.9165						1735	0.3759	0.4655	0.571	0.6294	0.6805
												1736	0	0.4011	0.5678	0.7182	0.9175						1736	0.3754	0.4632	0.5678	0.6261	0.6809
												1737	0	0.397	0.5653	0.716	0.9157						1737	0.3751	0.4604	0.5653	0.6229	0.6776
												1738	0	0.3986	0.5632	0.7209	0.9145						1738	0.3791	0.4588	0.5632	0.6199	0.6721
												1739	0	0.404	0.5625	0.7202	0.9137						1739	0.3765	0.4601	0.5625	0.6219	0.6693
												1740	0	0.4031	0.5584	0.7217	0.9135						1740	0.3735	0.4588	0.5584	0.6234	0.6742
												1741	0	0.4034	0.5565	0.7191	0.9112						1741	0.3722	0.4636	0.5565	0.6247	0.678
												1742	0	0.404	0.5556	0.7177	0.9102						1742	0.377	0.4626	0.5556	0.6245	0.6738
												1743	0	0.4043	0.5551	0.7158	0.9107						1743	0.3795	0.4608	0.5551	0.6266	0.6732
												1744	0	0.4025	0.5545	0.7171	0.9119						1744	0.3811	0.4641	0.5545	0.6249	0.6771
												1745	0	0.4	0.553	0.715	0.9144						1745	0.3808	0.4659	0.553	0.6214	0.6784
												1746	0	0.4022	0.557	0.7152	0.9179						1746	0.3825	0.4699	0.557	0.6222	0.675
												1747	0	0.4031	0.56	0.716	0.9167						1747	0.3819	0.4694	0.56	0.6195	0.6758
												1748	0	0.4029	0.566	0.7156	0.9159						1748	0.3833	0.4713	0.566	0.6192	0.6763
												1749	0	0.4035	0.5682	0.7167	0.9186						1749	0.3815	0.4726	0.5682	0.6228	0.6786
												1750	0	0.4022	0.5665	0.7143	0.9172						1750	0.3817	0.4748	0.5665	0.6207	0.6766
												1751	0	0.4045	0.5668	0.7161	0.9175						1751	0.383	0.4735	0.5668	0.6217	0.6788
												1752	0	0.402	0.5627	0.7109	0.9172						1752	0.3869	0.4709	0.5627	0.6202	0.6809
												1753	0	0.4032	0.5674	0.71	0.9207						1753	0.3834	0.4715	0.5674	0.6172	0.6796
												1754	0	0.4045	0.5649	0.7094	0.9213						1754	0.3811	0.4694	0.5649	0.6149	0.6834
												1755	0	0.4063	0.5632	0.711	0.923						1755	0.3821	0.4707	0.5632	0.6184	0.6859
												1756	0	0.408	0.5647	0.7067	0.9214						1756	0.3803	0.4718	0.5647	0.6208	0.6868
												1757	0	0.4061	0.5604	0.7083	0.9229						1757	0.3802	0.4703	0.5604	0.6234	0.6867
												1758	0	0.4049	0.5599	0.7112	0.9218						1758	0.3795	0.4709	0.5599	0.6222	0.6879
												1759	0	0.4065	0.5519	0.7139	0.923						1759	0.3726	0.4701	0.5519	0.6205	0.6915
												1760	0	0.4064	0.5466	0.7133	0.9237						1760	0.3707	0.4696	0.5466	0.6212	0.6939
												1761	0	0.408	0.5455	0.7198	0.9235						1761	0.3712	0.4699	0.5455	0.6221	0.6922
												1762	0	0.4095	0.5485	0.7231	0.9228						1762	0.3711	0.4663	0.5485	0.623	0.6886
												1763	0	0.4055	0.5465	0.7182	0.9247						1763	0.3718	0.4667	0.5465	0.6202	0.6855
												1764	0	0.4044	0.5475	0.7205	0.9269						1764	0.3729	0.468	0.5475	0.6229	0.6875
												1765	0	0.4075	0.549	0.7228	0.9276						1765	0.3735	0.4691	0.549	0.6261	0.6897
												1766	0	0.4077	0.5512	0.7218	0.9268						1766	0.3722	0.4747	0.5512	0.6272	0.6903
												1767	0	0.4093	0.553	0.7178	0.9261						1767	0.3744	0.4789	0.553	0.6226	0.6903
												1768	0	0.4106	0.5521	0.7173	0.9246						1768	0.3742	0.4797	0.5521	0.6241	0.6884
												1769	0	0.4086	0.5528	0.7157	0.9236						1769	0.3747	0.4828	0.5528	0.6211	0.6934
												1770	0	0.4096	0.5541	0.7196	0.9239						1770	0.3756	0.4814	0.5541	0.6219	0.6863
												1771	0	0.4124	0.5554	0.723	0.9248						1771	0.373	0.4791	0.5554	0.6226	0.6859
												1772	0	0.4108	0.56	0.7214	0.9239						1772	0.376	0.4795	0.56	0.6239	0.687
												1773	0	0.4103	0.5592	0.7243	0.9241						1773	0.3743	0.4821	0.5592	0.6247	0.6862
												1774	0	0.4093	0.5574	0.7243	0.9236						1774	0.3753	0.478	0.5574	0.6241	0.6853
												1775	0	0.4075	0.5576	0.7256	0.9242						1775	0.3742	0.4762	0.5576	0.6303	0.6915
												1776	0	0.4072	0.5604	0.7247	0.9234						1776	0.371	0.4742	0.5604	0.6312	0.6891
												1777	0	0.4054	0.5557	0.7213	0.9229						1777	0.3674	0.4697	0.5557	0.6264	0.6894
												1778	0	0.4092	0.5536	0.7169	0.923						1778	0.367	0.47	0.5536	0.6275	0.6894
												1779	0	0.4062	0.5538	0.7176	0.9274						1779	0.3617	0.4688	0.5538	0.6275	0.6869
												1780	0	0.4066	0.56	0.7218	0.929						1780	0.3609	0.4676	0.56	0.6303	0.6856
												1781	0	0.4057	0.5568	0.7203	0.9292						1781	0.363	0.4693	0.5568	0.6273	0.6866
												1782	0	0.4072	0.5508	0.7266	0.9299						1782	0.3612	0.4669	0.5508	0.6271	0.6874
												1783	0	0.4036	0.5506	0.7227	0.9296						1783	0.3583	0.4683	0.5506	0.624	0.6858
												1784	0	0.4082	0.549	0.7194	0.9295						1784	0.3578	0.4669	0.549	0.6256	0.6863
												1785	0	0.4076	0.5479	0.7204	0.9308						1785	0.3558	0.4685	0.5479	0.6224	0.6872
												1786	0	0.4056	0.5472	0.7202	0.9329						1786	0.3546	0.4694	0.5472	0.6241	0.6822
												1787	0	0.4062	0.5484	0.7223	0.9315						1787	0.351	0.4666	0.5484	0.6204	0.6808
												1788	0	0.4069	0.5473	0.7221	0.9316						1788	0.345	0.4664	0.5473	0.623	0.6801
												1789	0	0.4096	0.5433	0.7202	0.9319						1789	0.3426	0.466	0.5433	0.6236	0.6809
												1790	0	0.405	0.5455	0.7198	0.9338						1790	0.3418	0.4655	0.5455	0.6242	0.6793
												1791	0	0.4052	0.5436	0.7202	0.9338						1791	0.3418	0.4642	0.5436	0.6247	0.677
												1792	0	0.4062	0.5429	0.7201	0.9338						1792	0.34	0.4613	0.5429	0.6237	0.6802
												1793	0	0.4081	0.5444	0.7153	0.934						1793	0.3372	0.4562	0.5444	0.6243	0.679
												1794	0	0.4074	0.5431	0.7142	0.9347						1794	0.336	0.4558	0.5431	0.6237	0.6754
												1795	0	0.411	0.5431	0.7129	0.934						1795	0.3326	0.4584	0.5431	0.6277	0.6749
												1796	0	0.4047	0.5385	0.7099	0.9339						1796	0.3338	0.4614	0.5385	0.6289	0.677
												1797	0	0.4001	0.5398	0.7076	0.9341						1797	0.3333	0.4616	0.5398	0.6291	0.678
												1798	0	0.4009	0.5377	0.7079	0.9323						1798	0.3316	0.4599	0.5377	0.6297	0.6809
												1799	0	0.4006	0.5408	0.7108	0.9348						1799	0.3296	0.4643	0.5408	0.6298	0.6819
												1800	0	0.4024	0.5389	0.71	0.9349						1800	0.3301	0.4607	0.5389	0.6302	0.6841
												1801	0	0.4023	0.5376	0.712	0.934						1801	0.3288	0.4607	0.5376	0.6322	0.6851
												1802	0	0.4025	0.5348	0.7123	0.9351						1802	0.3284	0.4615	0.5348	0.6326	0.6845
												1803	0	0.4037	0.5372	0.7141	0.9351						1803	0.3292	0.4612	0.5372	0.6358	0.689
												1804	0	0.4084	0.5346	0.7166	0.9371						1804	0.3272	0.4604	0.5346	0.636	0.6915
												1805	0	0.4042	0.5391	0.7149	0.9371						1805	0.3266	0.4584	0.5391	0.6356	0.6887
												1806	0	0.4038	0.5371	0.7163	0.9353						1806	0.3273	0.4596	0.5371	0.64	0.6937
												1807	0	0.405	0.54	0.7171	0.9322						1807	0.3251	0.4615	0.54	0.6424	0.6932
												1808	0	0.4018	0.5411	0.7156	0.9328						1808	0.3228	0.4664	0.5411	0.6438	0.6884
												1809	0	0.3981	0.5429	0.7169	0.9328						1809	0.3222	0.4691	0.5429	0.6437	0.6914
												1810	0	0.3974	0.541	0.7178	0.934						1810	0.3196	0.4691	0.541	0.6429	0.6943
												1811	0	0.3965	0.5444	0.7188	0.933						1811	0.3212	0.4655	0.5444	0.6443	0.6925
												1812	0	0.398	0.5446	0.7172	0.9355						1812	0.3197	0.4677	0.5446	0.6452	0.6932
												1813	0	0.3985	0.542	0.7181	0.9329						1813	0.319	0.4696	0.542	0.6443	0.6906
												1814	0	0.3976	0.5422	0.7171	0.9315						1814	0.3179	0.4675	0.5422	0.6387	0.6901
												1815	0	0.3982	0.5431	0.7167	0.9324						1815	0.322	0.4661	0.5431	0.6403	0.691
												1816	0	0.3955	0.5455	0.7168	0.9337						1816	0.3222	0.4658	0.5455	0.6436	0.6902
												1817	0	0.3999	0.5457	0.7132	0.9328						1817	0.3229	0.4643	0.5457	0.646	0.6926
												1818	0	0.4008	0.5475	0.7161	0.9333						1818	0.326	0.4636	0.5475	0.6432	0.6951
												1819	0	0.4031	0.5466	0.7208	0.9348						1819	0.327	0.465	0.5466	0.6454	0.6954
												1820	0	0.402	0.5431	0.7248	0.9344						1820	0.3296	0.4623	0.5431	0.6456	0.6975
												1821	0	0.409	0.5481	0.7255	0.9328						1821	0.3265	0.4594	0.5481	0.6482	0.6993
												1822	0	0.4114	0.5486	0.7258	0.9355						1822	0.3278	0.4582	0.5486	0.6439	0.708
												1823	0	0.4125	0.5515	0.7247	0.9349						1823	0.3231	0.4539	0.5515	0.6414	0.711
												1824	0	0.4106	0.5475	0.7197	0.936						1824	0.3243	0.4569	0.5475	0.6358	0.7081
												1825	0	0.4119	0.5528	0.72	0.9342						1825	0.3263	0.4563	0.5528	0.6353	0.7053
												1826	0	0.4129	0.5523	0.7178	0.9354						1826	0.3319	0.4568	0.5523	0.6322	0.7045
												1827	0	0.4092	0.5538	0.7157	0.9362						1827	0.3334	0.4583	0.5538	0.6301	0.7045
												1828	0	0.4079	0.5521	0.7182	0.9348						1828	0.3326	0.4618	0.5521	0.6322	0.7052
												1829	0	0.4083	0.5473	0.7223	0.9335						1829	0.3316	0.4613	0.5473	0.6317	0.7028
												1830	0	0.4104	0.5499	0.7227	0.9342						1830	0.3326	0.4595	0.5499	0.6331	0.7021
												1831	0	0.4132	0.5531	0.7245	0.9321						1831	0.3313	0.4628	0.5531	0.6352	0.702
												1832	0	0.4103	0.5515	0.7269	0.9326						1832	0.3318	0.4595	0.5515	0.6377	0.7045
												1833	0	0.4094	0.5583	0.7268	0.9334						1833	0.3297	0.4569	0.5583	0.6334	0.7072
												1834	0	0.4091	0.5579	0.7245	0.9344						1834	0.3297	0.4583	0.5579	0.6322	0.7058
												1835	0	0.4123	0.5602	0.7246	0.9349						1835	0.3283	0.4605	0.5602	0.6283	0.7047
												1836	0	0.415	0.5606	0.7211	0.9319						1836	0.3283	0.4583	0.5606	0.6306	0.7075
												1837	0	0.4178	0.5632	0.7232	0.9331						1837	0.3315	0.4639	0.5632	0.6302	0.7071
												1838	0	0.4189	0.5611	0.7228	0.9319						1838	0.3328	0.4646	0.5611	0.6299	0.7093
												1839	0	0.4164	0.5664	0.7223	0.9308						1839	0.3308	0.4674	0.5664	0.626	0.7041
												1840	0	0.416	0.5673	0.7219	0.9302						1840	0.3313	0.4666	0.5673	0.6246	0.7053
												1841	0	0.4166	0.5688	0.7205	0.9338						1841	0.3322	0.4663	0.5688	0.6269	0.7047
												1842	0	0.419	0.5653	0.7195	0.9336						1842	0.3346	0.465	0.5653	0.6244	0.7026
												1843	0	0.4203	0.5658	0.7215	0.9331						1843	0.3355	0.4644	0.5658	0.6267	0.702
												1844	0	0.4193	0.5679	0.7239	0.9334						1844	0.3379	0.4635	0.5679	0.6278	0.6944
												1845	0	0.4218	0.5675	0.7227	0.932						1845	0.3357	0.4628	0.5675	0.6294	0.6962
												1846	0	0.4232	0.5656	0.7238	0.9316						1846	0.338	0.4646	0.5656	0.6283	0.697
												1847	0	0.4217	0.5596	0.723	0.932						1847	0.3383	0.4631	0.5596	0.6278	0.6961
												1848	0	0.4202	0.5599	0.7235	0.9349						1848	0.3372	0.4634	0.5599	0.627	0.6951
												1849	0	0.4212	0.5566	0.725	0.9366						1849	0.3379	0.4679	0.5566	0.6273	0.6942
												1850	0	0.4232	0.5565	0.7272	0.9357						1850	0.3389	0.4681	0.5565	0.6286	0.6944
												1851	0	0.4211	0.5562	0.7269	0.9368						1851	0.3366	0.4683	0.5562	0.6287	0.6985
												1852	0	0.4184	0.554	0.7205	0.9346						1852	0.337	0.4695	0.554	0.6276	0.7012
												1853	0	0.4198	0.5531	0.7214	0.9332						1853	0.3353	0.4745	0.5531	0.625	0.6986
												1854	0	0.4186	0.552	0.7207	0.9317						1854	0.334	0.4767	0.552	0.6267	0.6992
												1855	0	0.4192	0.5498	0.7196	0.9328						1855	0.3341	0.4774	0.5498	0.6294	0.6989
												1856	0	0.4193	0.549	0.7192	0.9298						1856	0.3393	0.4779	0.549	0.6281	0.6964
												1857	0	0.4203	0.552	0.7203	0.9314						1857	0.3422	0.4764	0.552	0.6299	0.6936
												1858	0	0.4206	0.554	0.7174	0.9312						1858	0.3429	0.4759	0.554	0.6301	0.69
												1859	0	0.4224	0.5495	0.7166	0.9297						1859	0.3424	0.481	0.5495	0.6328	0.6873
												1860	0	0.4224	0.5453	0.7159	0.9282						1860	0.3437	0.4806	0.5453	0.63	0.6882
												1861	0	0.4186	0.5436	0.7115	0.9278						1861	0.3473	0.4799	0.5436	0.6326	0.6928
												1862	0	0.4138	0.5441	0.711	0.9264						1862	0.3474	0.4799	0.5441	0.6325	0.6971
												1863	0	0.4119	0.544	0.7132	0.9284						1863	0.348	0.4788	0.544	0.6336	0.6934
												1864	0	0.4115	0.5397	0.7117	0.9299						1864	0.3447	0.4787	0.5397	0.6369	0.692
												1865	0	0.4103	0.5369	0.7126	0.9286						1865	0.3434	0.4771	0.5369	0.6389	0.6941
												1866	0	0.408	0.5405	0.7126	0.9309						1866	0.3452	0.4799	0.5405	0.6421	0.6954
												1867	0	0.4115	0.5389	0.7146	0.9295						1867	0.3462	0.4824	0.5389	0.6418	0.6936
												1868	0	0.4114	0.5334	0.7113	0.9295						1868	0.3472	0.4811	0.5334	0.6425	0.6925
												1869	0	0.4105	0.5334	0.7079	0.9288						1869	0.35	0.4827	0.5334	0.6444	0.6932
												1870	0	0.4117	0.5327	0.7094	0.9287						1870	0.3514	0.4842	0.5327	0.6406	0.6917
												1871	0	0.4077	0.5322	0.7091	0.9273						1871	0.3524	0.4807	0.5322	0.6406	0.693
												1872	0	0.4019	0.5333	0.7065	0.9264						1872	0.354	0.4799	0.5333	0.6404	0.6969
												1873	0	0.3991	0.5341	0.7102	0.9288						1873	0.355	0.485	0.5341	0.6397	0.696
												1874	0	0.3978	0.5342	0.7096	0.9295						1874	0.353	0.4848	0.5342	0.6401	0.6987
												1875	0	0.3931	0.537	0.7094	0.9302						1875	0.3538	0.4855	0.537	0.6382	0.6989
												1876	0	0.3919	0.5411	0.7114	0.9308						1876	0.3535	0.4888	0.5411	0.6367	0.7001
												1877	0	0.3916	0.5434	0.7145	0.93						1877	0.353	0.4896	0.5434	0.6329	0.7022
												1878	0	0.3966	0.5446	0.7177	0.9277						1878	0.3568	0.4899	0.5446	0.6354	0.7039
												1879	0	0.3941	0.5443	0.7229	0.9291						1879	0.3537	0.4917	0.5443	0.6405	0.7071
												1880	0	0.392	0.5462	0.7197	0.9291						1880	0.3521	0.4908	0.5462	0.6398	0.7089
												1881	0	0.3925	0.5494	0.7177	0.9277						1881	0.3578	0.4914	0.5494	0.6392	0.7109
												1882	0	0.3896	0.5496	0.7196	0.9282						1882	0.3568	0.4913	0.5496	0.6352	0.7097
												1883	0	0.3917	0.5541	0.718	0.9279						1883	0.357	0.4911	0.5541	0.6351	0.7096
												1884	0	0.3909	0.5525	0.7116	0.9282						1884	0.3596	0.4882	0.5525	0.634	0.7092
												1885	0	0.3906	0.5542	0.7123	0.9258						1885	0.3571	0.4892	0.5542	0.633	0.7053
												1886	0	0.394	0.5534	0.7145	0.9244						1886	0.3597	0.485	0.5534	0.6355	0.7063
												1887	0	0.3932	0.5539	0.7122	0.9279						1887	0.3613	0.4885	0.5539	0.6351	0.7056
												1888	0	0.392	0.5502	0.7154	0.9266						1888	0.3595	0.4869	0.5502	0.6364	0.7066
												1889	0	0.3917	0.5478	0.716	0.9275						1889	0.3606	0.4854	0.5478	0.6379	0.7078
												1890	0	0.3905	0.5471	0.7155	0.9275						1890	0.3619	0.4866	0.5471	0.6432	0.7067
												1891	0	0.3916	0.5473	0.7108	0.926						1891	0.3593	0.4852	0.5473	0.645	0.7086
												1892	0	0.3926	0.5477	0.7114	0.9253						1892	0.3604	0.4828	0.5477	0.6436	0.7111
												1893	0	0.3947	0.5466	0.7159	0.9262						1893	0.3633	0.4827	0.5466	0.6422	0.7122
												1894	0	0.3946	0.5477	0.7157	0.9264						1894	0.3635	0.4848	0.5477	0.6375	0.7143
												1895	0	0.3951	0.5509	0.7169	0.9258						1895	0.3639	0.4881	0.5509	0.6336	0.7114
												1896	0	0.3951	0.5473	0.7152	0.9274						1896	0.3644	0.4907	0.5473	0.6354	0.7143
												1897	0	0.3952	0.5453	0.7166	0.9283						1897	0.3653	0.4886	0.5453	0.6368	0.7144
												1898	0	0.3943	0.5447	0.7188	0.9292						1898	0.3644	0.4914	0.5447	0.6366	0.7128
												1899	0	0.3958	0.5458	0.7201	0.9317						1899	0.3639	0.493	0.5458	0.6366	0.7117
												1900	0	0.3983	0.5501	0.7192	0.9302						1900	0.3688	0.4903	0.5501	0.6357	0.7127
												1901	0	0.4019	0.5483	0.7143	0.9325						1901	0.3666	0.4867	0.5483	0.6358	0.7134
												1902	0	0.4031	0.5539	0.7145	0.9321						1902	0.3644	0.4885	0.5539	0.6342	0.7143
												1903	0	0.4027	0.5525	0.7155	0.9312						1903	0.3653	0.4868	0.5525	0.6336	0.7146
												1904	0	0.4036	0.5502	0.7148	0.9294						1904	0.3718	0.4869	0.5502	0.6358	0.7108
												1905	0	0.4037	0.5496	0.715	0.9289						1905	0.3767	0.4828	0.5496	0.6414	0.7085
												1906	0	0.4066	0.5513	0.711	0.9308						1906	0.3778	0.4857	0.5513	0.645	0.7028
												1907	0	0.4095	0.5484	0.7068	0.9294						1907	0.3721	0.4865	0.5484	0.6436	0.7043
												1908	0	0.4074	0.5474	0.7079	0.9298						1908	0.372	0.4861	0.5474	0.647	0.706
												1909	0	0.407	0.5481	0.7122	0.9285						1909	0.3751	0.4854	0.5481	0.6475	0.7014
												1910	0	0.4106	0.5467	0.7126	0.9272						1910	0.3762	0.4805	0.5467	0.6405	0.7021
												1911	0	0.4085	0.5497	0.7151	0.9262						1911	0.3722	0.4813	0.5497	0.6367	0.7009
												1912	0	0.4124	0.5498	0.7151	0.9259						1912	0.3702	0.4792	0.5498	0.6421	0.6979
												1913	0	0.4112	0.5496	0.7164	0.9266						1913	0.3671	0.4793	0.5496	0.6406	0.6987
												1914	0	0.4145	0.5531	0.7161	0.928						1914	0.3629	0.476	0.5531	0.6427	0.6974
												1915	0	0.4169	0.5488	0.7144	0.9268						1915	0.3637	0.4767	0.5488	0.6445	0.6967
												1916	0	0.4164	0.5521	0.7122	0.9267						1916	0.3623	0.4742	0.5521	0.6457	0.6986
												1917	0	0.4172	0.5542	0.7181	0.9289						1917	0.3613	0.4721	0.5542	0.6456	0.6938
												1918	0	0.4179	0.5557	0.7143	0.9281						1918	0.3589	0.4686	0.5557	0.6467	0.6905
												1919	0	0.4164	0.5599	0.7128	0.9281						1919	0.3587	0.4682	0.5599	0.6495	0.6888
												1920	0	0.417	0.5616	0.7195	0.9262						1920	0.3547	0.4642	0.5616	0.6465	0.6903
												1921	0	0.4178	0.5615	0.7182	0.9279						1921	0.3525	0.4618	0.5615	0.6471	0.6893
												1922	0	0.4185	0.556	0.7158	0.9284						1922	0.3537	0.4606	0.556	0.6492	0.6871
												1923	0	0.4182	0.5551	0.7224	0.9269						1923	0.3534	0.4597	0.5551	0.6504	0.6874
												1924	0	0.4211	0.5521	0.7225	0.9272						1924	0.3496	0.4578	0.5521	0.646	0.6889
												1925	0	0.4225	0.5522	0.7254	0.9272						1925	0.3526	0.4577	0.5522	0.6472	0.6922
												1926	0	0.4234	0.5477	0.7241	0.9267						1926	0.3499	0.4576	0.5477	0.6509	0.6932
												1927	0	0.4271	0.5465	0.7229	0.9255						1927	0.3501	0.4621	0.5465	0.6527	0.6956
												1928	0	0.4285	0.547	0.7217	0.9238						1928	0.352	0.4582	0.547	0.6545	0.6949
												1929	0	0.4321	0.552	0.7232	0.9235						1929	0.3587	0.4574	0.552	0.6564	0.6942
												1930	0	0.4286	0.5537	0.7239	0.9235						1930	0.36	0.4616	0.5537	0.6531	0.6962
												1931	0	0.4271	0.5477	0.7243	0.9259						1931	0.3619	0.4593	0.5477	0.6494	0.6922
												1932	0	0.4278	0.5444	0.7266	0.9268						1932	0.364	0.4652	0.5444	0.6525	0.6886
												1933	0	0.4273	0.5421	0.7238	0.9288						1933	0.3673	0.4604	0.5421	0.6493	0.6873
												1934	0	0.4284	0.5474	0.7277	0.9291						1934	0.3686	0.4619	0.5474	0.6473	0.6895
												1935	0	0.4281	0.5487	0.726	0.9276						1935	0.3677	0.4618	0.5487	0.6505	0.6912
												1936	0	0.4297	0.5507	0.7262	0.9256						1936	0.3671	0.4607	0.5507	0.6473	0.6872
												1937	0	0.4284	0.5469	0.7272	0.9248						1937	0.3669	0.4586	0.5469	0.6479	0.6877
												1938	0	0.4264	0.5492	0.724	0.9242						1938	0.3638	0.4589	0.5492	0.6475	0.688
												1939	0	0.4252	0.5492	0.723	0.9241						1939	0.3644	0.4593	0.5492	0.6498	0.6901
												1940	0	0.4253	0.5487	0.7246	0.9256						1940	0.3654	0.4572	0.5487	0.6461	0.6898
												1941	0	0.422	0.5528	0.7273	0.9242						1941	0.3682	0.4557	0.5528	0.6457	0.6896
												1942	0	0.426	0.5516	0.7319	0.9255						1942	0.3681	0.4556	0.5516	0.642	0.6928
												1943	0	0.4268	0.5516	0.7294	0.9282						1943	0.3667	0.4556	0.5516	0.6409	0.6962
												1944	0	0.4187	0.5533	0.7328	0.927						1944	0.3673	0.4566	0.5533	0.6408	0.6987
												1945	0	0.4179	0.5565	0.7334	0.9286						1945	0.3683	0.4577	0.5565	0.638	0.6977
												1946	0	0.4202	0.556	0.7357	0.9275						1946	0.3702	0.4598	0.556	0.6392	0.6981
												1947	0	0.4205	0.5582	0.7382	0.9291						1947	0.3737	0.4582	0.5582	0.6388	0.699
												1948	0	0.4197	0.5546	0.7362	0.9315						1948	0.3723	0.4572	0.5546	0.6373	0.6983
												1949	0	0.4219	0.556	0.7347	0.9313						1949	0.3716	0.4579	0.556	0.637	0.699
												1950	0	0.4231	0.5614	0.7346	0.9316						1950	0.3731	0.4559	0.5614	0.6357	0.6986
												1951	0	0.4257	0.5638	0.7313	0.9347						1951	0.3722	0.4525	0.5638	0.6355	0.7003
												1952	0	0.4249	0.563	0.7351	0.9348						1952	0.3714	0.4558	0.563	0.6387	0.6993
												1953	0	0.4245	0.564	0.7363	0.9369						1953	0.3724	0.4548	0.564	0.641	0.6993
												1954	0	0.4245	0.5652	0.7314	0.9373						1954	0.3784	0.4594	0.5652	0.638	0.6975
												1955	0	0.4289	0.5623	0.7318	0.9384						1955	0.377	0.4615	0.5623	0.6376	0.6988
												1956	0	0.4312	0.5636	0.7332	0.938						1956	0.3761	0.4644	0.5636	0.6378	0.6995
												1957	0	0.429	0.559	0.731	0.938						1957	0.376	0.4666	0.559	0.6401	0.6979
												1958	0	0.4292	0.5622	0.7304	0.9389						1958	0.3783	0.4651	0.5622	0.6397	0.6962
												1959	0	0.4293	0.5614	0.7283	0.9382						1959	0.3796	0.467	0.5614	0.6328	0.6906
												1960	0	0.4357	0.5679	0.7251	0.9382						1960	0.3826	0.4654	0.5679	0.6336	0.6875
												1961	0	0.4398	0.5676	0.7198	0.9368						1961	0.3818	0.4662	0.5676	0.6341	0.6887
												1962	0	0.4381	0.5636	0.7188	0.9354						1962	0.3818	0.4713	0.5636	0.6352	0.6899
												1963	0	0.4396	0.5595	0.7177	0.9375						1963	0.3855	0.4692	0.5595	0.6333	0.6915
												1964	0	0.437	0.5576	0.7168	0.9367						1964	0.386	0.4703	0.5576	0.6274	0.692
												1965	0	0.4351	0.5559	0.7176	0.9369						1965	0.3896	0.473	0.5559	0.63	0.6928
												1966	0	0.4335	0.5579	0.7205	0.9336						1966	0.3859	0.4761	0.5579	0.6273	0.6947
												1967	0	0.4348	0.5598	0.7205	0.9329						1967	0.3821	0.4741	0.5598	0.627	0.6953
												1968	0	0.4301	0.5663	0.7232	0.9307						1968	0.3845	0.4718	0.5663	0.6289	0.6962
												1969	0	0.4308	0.5658	0.7238	0.9292						1969	0.3839	0.4712	0.5658	0.6257	0.6972
												1970	0	0.4283	0.5672	0.723	0.9289						1970	0.3828	0.4687	0.5672	0.628	0.6963
												1971	0	0.4269	0.5628	0.7224	0.9246						1971	0.3837	0.4665	0.5628	0.6233	0.6932
												1972	0	0.4279	0.5619	0.7162	0.9273						1972	0.3834	0.4678	0.5619	0.6246	0.6919
												1973	0	0.426	0.5604	0.7179	0.9257						1973	0.3859	0.4701	0.5604	0.6252	0.6914
												1974	0	0.4272	0.5552	0.715	0.923						1974	0.3854	0.4709	0.5552	0.6229	0.691
												1975	0	0.4264	0.5553	0.7113	0.9227						1975	0.3843	0.4705	0.5553	0.6257	0.6889
												1976	0	0.4278	0.5528	0.7139	0.9229						1976	0.3893	0.4731	0.5528	0.6301	0.6867
												1977	0	0.428	0.5528	0.7153	0.9232						1977	0.3908	0.4767	0.5528	0.6318	0.6891
												1978	0	0.4302	0.5509	0.715	0.9276						1978	0.3887	0.4737	0.5509	0.6347	0.6952
												1979	0	0.4327	0.5508	0.7098	0.9282						1979	0.3906	0.4752	0.5508	0.6333	0.6971
												1980	0	0.4294	0.5509	0.7067	0.9286						1980	0.3938	0.4729	0.5509	0.6344	0.6944
												1981	0	0.4354	0.5497	0.7024	0.9283						1981	0.4002	0.4743	0.5497	0.6321	0.6901
												1982	0	0.4361	0.5545	0.7069	0.9297						1982	0.3995	0.4786	0.5545	0.6304	0.6894
												1983	0	0.4351	0.5597	0.7085	0.9307						1983	0.3995	0.4764	0.5597	0.6292	0.6875
												1984	0	0.4337	0.5547	0.7105	0.9318						1984	0.397	0.4726	0.5547	0.6256	0.6893
												1985	0	0.4296	0.5522	0.7096	0.9331						1985	0.3971	0.4738	0.5522	0.6278	0.6848
												1986	0	0.429	0.5544	0.7074	0.9343						1986	0.395	0.4732	0.5544	0.6292	0.6903
												1987	0	0.4256	0.5537	0.7096	0.9347						1987	0.3945	0.4723	0.5537	0.6283	0.6923
												1988	0	0.4237	0.5514	0.7091	0.9347						1988	0.3936	0.4696	0.5514	0.629	0.6945
												1989	0	0.4222	0.5472	0.7091	0.9354						1989	0.3937	0.4687	0.5472	0.6277	0.6963
												1990	0	0.4192	0.5474	0.7117	0.9342						1990	0.3926	0.4701	0.5474	0.6297	0.694
												1991	0	0.4199	0.5452	0.7139	0.9366						1991	0.3973	0.4732	0.5452	0.6354	0.6966
												1992	0	0.4154	0.5468	0.7142	0.9346						1992	0.3962	0.4778	0.5468	0.6343	0.6947
												1993	0	0.4154	0.5469	0.7109	0.934						1993	0.3913	0.479	0.5469	0.635	0.6955
												1994	0	0.4085	0.5459	0.7091	0.9355						1994	0.3947	0.4791	0.5459	0.6384	0.6991
												1995	0	0.406	0.5492	0.7108	0.9356						1995	0.395	0.4789	0.5492	0.6348	0.6989
												1996	0	0.4043	0.5499	0.7122	0.936						1996	0.3953	0.4776	0.5499	0.6326	0.7009
[truncated: 8,004 more rows]
