# Supplementary material for: Effect of heterogeneous investment induced by payoff and emotion on cooperation in public goods games by considering memory decline effects
Source: PLoS One. 2023 Feb 10;18(2):e0281648. doi: 10.1371/journal.pone.0281648 (PMC9917260; doi:10.1371/journal.pone.0281648)
Supplement: S2 Data — (XLS) [file pone.0281648.s002.xls]

## Sheet: Sheet1
	fc					fc （α1+α2=1）								fc								IiC t=5
r	α1=0.2,α2=0	α1=0,α2=0.2	α1=0.2,α2=0.2			α1	r=3.4	r=3.5	r=3.6	r=3.7	r=3.8	r=4		e	m=5	m=10	m=20				P	α1=0	P	α1=0.1	P	α1=0.2	P	α1=0.3	P	α1=0.4
1	0	0	0			0.05	0.5754	0.82801	0.93996	0.97009	0.97862	0.98678		0.25	0.73688	0.77389	0.80943				0	0.30303	0	0.48237	0	0.48113	0	0.47971	0	0.47678
1.2	0	0	0			0.1	0.58387	0.83236	0.93881	0.9745	0.981	0.98853		0.5	0.77597	0.85507	0.86418				0.01868	0	0.01889	0	0.0201	0	0.0214	0	0.02271	0
1.4	0	0	0			0.15	0.60632	0.85516	0.95938	0.97926	0.98761	0.98817		0.75	0.83157	0.88328	0.90917				0.03735	0	0.03779	0	0.0402	0	0.04279	0	0.04541	0
1.6	0	0	0			0.2	0.62385	0.91378	0.95881	0.98223	0.99205	0.9939		1	0.84673	0.93416	0.96695				0.05603	0	0.05668	0	0.0603	0	0.06419	0	0.06812	0
1.8	0	0	0			0.25	0.63299	0.92572	0.96689	0.9862	0.99421	0.99712		1.25	0.83528	0.9473	0.97588				0.0747	0	0.07558	0	0.0804	0	0.08558	0	0.09082	0
2	0	0	0			0.3	0.71991	0.92905	0.97719	0.99162	0.99475	0.99498		1.5	0.83651	0.95273	0.97872				0.09338	0	0.09447	0	0.1005	0	0.10698	0	0.11353	0.00561
2.2	0	0	0			0.35	0.79817	0.9406	0.98752	0.99431	0.99178	0.99708		1.75	0.84123	0.96111	0.98336				0.11205	0	0.11337	0	0.1206	0	0.12837	0.00564	0.13623	0.01146
2.4	0	0	0			0.4	0.92989	0.9786	0.99503	0.99549	0.99729	0.99593		2	0.83694	0.95666	0.98841				0.13073	0	0.13226	0	0.1407	0.00543	0.14977	0.01288	0.15894	0.00914
2.6	0	0	0			0.45	0.99291	0.99421	0.99806	0.99816	0.99868	0.99913		2.25	0.83742	0.95666	0.98511				0.1494	0.000470465	0.15116	0.00359	0.16079	0.01381	0.17116	0.01116	0.18164	0.02523
2.8	0	0	0			0.5	1	1	1	1	0.99919	1		2.5	0.84214	0.95766	0.98611				0.16808	0.0229	0.17005	0.01645	0.18089	0.0254	0.19256	0.05739	0.20435	0.09421
3	0	0	0			0.55	1	1	1	1	1	1		2.75	0.84208	0.95696	0.98511				0.18675	0.12347	0.18895	0.06209	0.20099	0.10875	0.21395	0.16738	0.22705	0.19001
3.2	0	0	0			0.6	1	1	1	1	1	1		3	0.84218	0.95566	0.98621				0.20543	0.39749	0.20784	0.25083	0.22109	0.25462	0.23535	0.19975	0.24976	0.13711
3.4	0	0	0.45316			0.65	1	1	1	1	1	1		3.25	0.84128	0.95536	0.98681				0.2241	0.12431	0.22674	0.15646	0.24119	0.09371	0.25674	0.05408	0.27246	0.04034
3.6	0.22545	0.48565	0.65514			0.7	0.9827	1	1	1	1	1		3.5	0.8409	0.95893	0.98451				0.24278	0.0264	0.24563	0.02659	0.26129	0.01554	0.27814	0.01067	0.29517	0.00902
3.8	0.52633	0.67515	0.83883			0.75	0.87319	0.9947	1	1	1	1		3.75	0.84175	0.95812	0.98665				0.26146	0.00193	0.26453	0.00161	0.28139	0.0016	0.29953	0.00135	0.31787	0.0011
4	0.65621	0.83666	0.98412			0.8	0.80402	0.95743	1	1	1	1		4	0.84283	0.95939	0.98675
4.2	0.79214	0.94558	1			0.85	0.73294	0.88764	0.98407	1	1	1		4.25	0.83822	0.95666	0.98779
4.4	0.89711	0.99951	1			0.9	0.67731	0.80336	0.903	0.99833	1	1		4.5	0.83704	0.95499	0.98691
4.6	0.96441	1	1			0.95	0.61637	0.73079	0.83315	0.94874	0.99888	1		4.75	0.84049	0.95129	0.98581
4.8	0.99712	1	1			1	0.58908	0.66568	0.77597	0.87416	0.99333	1		5	0.84281	0.95058	0.98671
5	1	1	1											5.25	0.83913	0.95212	0.98651
5.2	1	1	1											5.5	0.83861	0.95919	0.98715					IiD t=5
5.4	1	1	1											5.75	0.83984	0.9545	0.98611				P	α1=0	P	α1=0.1	P	α1=0.2	P	α1=0.3	P	α1=0.4
5.6	1	1	1											6	0.83787	0.95547	0.98703				0	0.9212	0	0.90695	0	0.90685	0	0.90651	0	0.9064
5.8	1	1	1																		0.01679	0	0.01834	0	0.01959	0	0.02084	0	0.02209	0
6	1	1	1																		0.03358	0	0.03668	0	0.03918	0	0.04169	0	0.04419	0
																					0.05037	0	0.05501	0	0.05876	0	0.06253	0	0.06628	0
																					0.06716	0	0.07335	0	0.07835	0	0.08337	0	0.08838	0
																					0.08395	0	0.09169	0	0.09794	0	0.10422	0	0.11047	0.00397
																					0.10074	0	0.11003	0	0.11753	0	0.12506	0.0048	0.13257	0.02292
																					0.11753	0	0.12836	0	0.13712	0.00341	0.14591	0.02466	0.15466	0.02278
																					0.13432	0	0.1467	0.00105	0.15671	0.02435	0.16675	0.02466	0.17676	0.01596
																					0.1511	2.08e-05	0.16504	0.0206	0.17629	0.03115	0.18759	0.0184	0.19885	0.0134
																					0.16789	0.00525	0.18338	0.04075	0.19588	0.0195	0.20844	0.0108	0.22094	0.00708
																					0.18468	0.03822	0.20171	0.02159	0.21547	0.01012	0.22928	0.00724	0.24304	0.00555
																					0.20147	0.02974	0.22005	0.00787	0.23506	0.00396	0.25012	0.00227	0.26513	0.00136
																					0.21826	0.00527	0.23839	0.0011	0.25465	0.000525185	0.27097	0.00052575	0.28723	0.0004546
																					0.23505	0.000291758	0.25673	0.000119289	0.27424	0.00011936	0.29181	0.000119489	0.30932	0.000119632
																						IiC t=20
																					P	α1=0	P	α1=0.1	P	α1=0.2	P	α1=0.3	P	α1=0.4
																					0	0.2838	0	0.42622	0	0.41171	0	0.40086	0	0.38038
																					0.01872	0	0.02086	0	0.02282	0	0.02428	0	0.02614	0
	P, t=5																				0.03745	0	0.04172	0	0.04565	0	0.04856	0	0.05229	0
	Ei,j	α1=0	α1=0.1	α1=0.2	α1=0.3	α1=0.4															0.05617	0	0.06257	0	0.06847	0	0.07284	0	0.07843	0.00134
	-0.738	0.0518	0.05504	0.055	0.05506	0.0549															0.07489	0	0.08343	0	0.0913	0	0.09711	0.00221	0.10458	0.0106
	-0.63257	0.00156	0.0012	0.0012	0.0012	0.0012															0.09361	0	0.10429	0	0.11412	0.00136	0.12139	0.01091	0.13072	0.0167
	-0.52714	0.04368	0.0408	0.0408	0.04084	0.04098															0.11234	0	0.12515	0	0.13694	0.0111	0.14567	0.01803	0.15687	0.01926
	-0.42171	0.00416	0.00418	0.0042	0.00418	0.00418															0.13106	0	0.14601	0.00594	0.15977	0.02219	0.16995	0.02612	0.18301	0.06143
	-0.31629	0.04348	0.04392	0.04392	0.04386	0.04382															0.14978	0.000575013	0.16686	0.02672	0.18259	0.0545	0.19423	0.10828	0.20916	0.16758
	-0.21086	0.02664	0.02728	0.02746	0.02734	0.02754															0.16851	0.02828	0.18772	0.08336	0.20542	0.19642	0.21851	0.22121	0.2353	0.21621
	-0.10543	0.06706	0.0658	0.0658	0.06574	0.06574															0.18723	0.13497	0.20858	0.27631	0.22824	0.22663	0.24279	0.15831	0.26145	0.09116
	1.11e-16	0.4884	0.48872	0.48852	0.48868	0.48828															0.20595	0.39503	0.22944	0.14545	0.25106	0.06042	0.26706	0.04022	0.28759	0.0262
	0.10543	0.0729	0.07084	0.07082	0.07082	0.07088															0.22468	0.12431	0.2503	0.03092	0.27389	0.01295	0.29134	0.01116	0.31374	0.00768
	0.211	0.0194	0.0209	0.02088	0.02076	0.02094															0.2434	0.03095	0.27115	0.00445	0.29671	0.00222	0.31562	0.00196	0.33988	0.0011
	0.31629	0.04658	0.04662	0.04662	0.04656	0.04658															0.26212	0.00209	0.29201	0.000618429	0.31954	0.000493218	0.3399	0.000735745	0.36603	0.000365631
	0.42171	0.00336	0.00364	0.00364	0.00368	0.00368
	0.52714	0.03648	0.03374	0.03364	0.03354	0.0334
	0.63257	0.00202	0.00166	0.00166	0.00166	0.00164
	0.738	0.09244	0.0957	0.09584	0.09608	0.09624
																						IiD t=20
																					P	α1=0	P	α1=0.1	P	α1=0.2	P	α1=0.3	P	α1=0.4
																					0	0.98812	0	0.98749	0	0.98501	0	0.98168	0	0.97981
																					0.01792	0	0.0192	0	0.02087	0	0.02082	0	0.02223	0
																					0.03583	0	0.0384	0	0.04173	0	0.04163	0	0.04445	0
																					0.05375	0	0.0576	0	0.0626	0	0.06245	0	0.06668	0
																					0.07166	0	0.0768	0	0.08346	0	0.08326	0	0.08891	0.00214
	P,t=20																				0.08958	0	0.096	0	0.10433	2.11e-05	0.10408	0.00164	0.11113	0.00367
	Ei,j	α1=0	α1=0.1	α1=0.2	α1=0.3	α1=0.4															0.10749	0	0.1152	0	0.12519	0.00213	0.12489	0.00357	0.13336	0.00337
	-0.8404	0.00414	0.0034	0.00428	0.00512	0.0058															0.12541	0	0.1344	0.000606441	0.14606	0.00317	0.14571	0.00282	0.15559	0.00356
	-0.72034	0.00052	0.0007	0.0008	0.00116	0.0015															0.14332	0	0.1536	0.0032	0.16692	0.00435	0.16652	0.00446	0.17782	0.00477
	-0.60029	0.0028	0.00264	0.0027	0.00322	0.0032															0.16124	0.00204	0.1728	0.0046	0.18779	0.0041	0.18734	0.00436	0.20004	0.00214
	-0.48023	0.00174	0.0015	0.00242	0.0029	0.0028															0.17915	0.00681	0.192	0.00328	0.20865	0.000844684	0.20815	0.000832711	0.22227	0.000258872
	-0.36017	0.00278	0.00336	0.00358	0.00392	0.00434															0.19707	0.00235	0.2112	0.000564617	0.22952	0.000274522	0.22897	0.000341625	0.2445	0.000194154
	-0.24011	0.0039	0.00478	0.00576	0.00676	0.00788															0.21498	0.000375117	0.2304	0.000167294	0.25038	6.34e-05	0.24978	0.000213516	0.26672	8.63e-05
	-0.12006	0.00432	0.00434	0.005	0.00506	0.0055															0.2329	0.000270918	0.2496	4.18e-05	0.27125	0	0.2706	4.27e-05	0.28895	0
	0	0.94498	0.94262	0.9312	0.9206	0.90984															0.25081	2.08e-05	0.2688	4.18e-05	0.29211	4.22e-05	0.29141	4.27e-05	0.31118	2.16e-05
	0.12006	0.00292	0.00296	0.00342	0.00344	0.0035
	0.24011	0.0034	0.0046	0.00528	0.00602	0.00672
	0.36017	0.00264	0.0029	0.0031	0.00336	0.00378
	0.48023	0.0019	0.0014	0.00226	0.00268	0.00278
	0.60029	0.00276	0.0029	0.00324	0.004	0.0045
	0.72034	0.00084	0.00108	0.00134	0.00182	0.00234																IiC t=100
	0.84	0.0204	0.0208	0.02562	0.02994	0.03552															P	α1=0	P	α1=0.1	P	α1=0.2	P	α1=0.3	P	α1=0.4
																					0	0.25996	0	0.21076	0	0.14844	0	0.14969	0	0.13162
																					0.01878	0	0.02057	0	0.023	0	0.02511	0	0.02714	0
																					0.03756	0	0.04113	0	0.046	0	0.05022	0	0.05429	0
																					0.05633	0	0.0617	0	0.069	0	0.07532	0	0.08143	0.0047
	P,t=100																				0.07511	0	0.08226	0	0.09199	0	0.10043	0.00621	0.10858	0.0128
	Ei,j	α1=0	α1=0.1	α1=0.2	α1=0.3	α1=0.4															0.09389	0	0.10283	0	0.11499	0.0042	0.12554	0.01517	0.13572	0.01448
	-0.8404	0.00354	0.0067	0.0105	0.0116	0.01582															0.11267	0	0.12339	0	0.13799	0.01523	0.15065	0.01903	0.16286	0.02141
	-0.72034	0.00112	0.00158	0.00202	0.0021	0.00358															0.13144	0	0.14396	0.0094	0.16099	0.02373	0.17576	0.05338	0.19001	0.40414
	-0.60029	0.00226	0.00374	0.00474	0.0068	0.00772															0.15022	0.000731835	0.16453	0.02696	0.18399	0.09482	0.20087	0.4728	0.21715	0.27039
	-0.48023	0.00162	0.00284	0.00484	0.00596	0.00662															0.169	0.0311	0.18509	0.09276	0.20699	0.521	0.22597	0.19363	0.24429	0.09679
	-0.36017	0.00254	0.00346	0.00604	0.0081	0.00906															0.18778	0.14349	0.20566	0.4726	0.22999	0.13643	0.25108	0.0658	0.27144	0.03299
	-0.24011	0.00384	0.0056	0.01012	0.01234	0.01524															0.20655	0.41647	0.22622	0.13989	0.25298	0.04277	0.27619	0.01903	0.29858	0.00772
	-0.12006	0.0031	0.00464	0.00702	0.00882	0.01032															0.22533	0.11777	0.24679	0.04131	0.27598	0.01094	0.3013	0.00432	0.32573	0.00246
	0	0.92572	0.8543	0.76922	0.7148	0.6065															0.24411	0.02891	0.26735	0.00606	0.29898	0.00215	0.32641	0.000786163	0.35287	0.000391389
	0.12006	0.00274	0.00418	0.00596	0.00798	0.00906															0.26289	0.00157	0.28792	0.000247372	0.32198	0.000292969	0.35152	0.000157233	0.38001	0.000111826
	0.24011	0.0038	0.0048	0.00894	0.01244	0.01478
	0.36017	0.00292	0.00414	0.0064	0.00812	0.00972
	0.48023	0.00164	0.00356	0.00576	0.007	0.00856
	0.60029	0.00366	0.00528	0.00754	0.00934	0.0124
	0.72034	0.0017	0.00284	0.00444	0.00402	0.00684
	0.84	0.0398	0.0923	0.14646	0.181	0.264																IiD t=100
																					P	α1=0	P	α1=0.1	P	α1=0.2	P	α1=0.3	P	α1=0.4
																					0	0.98741	0	0.97802	0	0.96334	0	0.9538	0	0.94244
																					0.01689	0	0.01724	0	0.02012	0	0.02135	0	0.02256	0
																					0.03379	0	0.03449	0	0.04024	0	0.04271	0	0.04511	0
	P ,t=10000																				0.05068	0	0.05173	0	0.06036	0	0.06406	0	0.06767	0
	Ei,j	α1=0	α1=0.1	α1=0.2	α1=0.3	α1=0.4															0.06757	0	0.06898	0	0.08049	0	0.08542	0	0.09023	0.00878
	-0.8404	0.02236	0.02384	0.02694	0.02686	0.02328															0.08446	0	0.08622	0	0.10061	0	0.10677	0.00771	0.11278	0.01083
	-0.72034	0.00494	0.00494	0.00496	0.00496	0.00482															0.10136	0	0.10346	0	0.12073	0.00587	0.12812	0.00892	0.13534	0.00856
	-0.60029	0.01246	0.0146	0.0142	0.01516	0.0134															0.11825	0	0.12071	0	0.14085	0.00779	0.14948	0.00726	0.1579	0.00887
	-0.48023	0.00896	0.0129	0.01296	0.01186	0.0108															0.13514	0	0.13795	0.00263	0.16097	0.00878	0.17083	0.01108	0.18045	0.01389
	-0.36017	0.01606	0.01894	0.0173	0.0189	0.01718															0.15203	0.000354277	0.1552	0.00659	0.18109	0.0098	0.19219	0.00922	0.20301	0.00488
	-0.24011	0.02322	0.02656	0.02674	0.0254	0.02242															0.16893	0.00538	0.17244	0.00634	0.20121	0.00342	0.21354	0.00152	0.22557	0.00119
	-0.12006	0.01648	0.0214	0.01932	0.02044	0.01776															0.18582	0.00488	0.18968	0.005	0.22133	0.000739098	0.2349	0.00027757	0.24812	0.000345162
	0	0.54412	0.43338	0.36418	0.30134	0.22332															0.20271	0.00171	0.20693	0.00115	0.24146	0.00014782	0.25625	0.000128109	0.27068	8.63e-05
	0.12006	0.01574	0.01966	0.0187	0.0208	0.0197															0.2196	0.000187559	0.22417	0.000188206	0.26158	6.34e-05	0.2776	4.27e-05	0.29324	8.63e-05
	0.24011	0.02228	0.02678	0.0278	0.02786	0.0282															0.2365	8.34e-05	0.24142	8.36e-05	0.2817	4.22e-05	0.29896	4.27e-05	0.31579	4.31e-05
	0.36017	0.01664	0.02068	0.0202	0.0234	0.02144
	0.48023	0.00948	0.01434	0.01508	0.0144	0.01458
	0.60029	0.01728	0.02046	0.02228	0.024	0.02386																IiC t=10000
	0.72034	0.00824	0.00874	0.0091	0.00956	0.0105															P	α1=0	P	α1=0.1	P	α1=0.2	P	α1=0.3	P	α1=0.4
	0.84	0.262	0.333	0.40024	0.45506	0.54874															0	0.1793	0	0.16531	0	0.14898	0	0.13613	0	0.10939
																					0.01868	0	0.02083	0	0.02236	0	0.02425	0	0.02623	0
																					0.03735	0	0.04167	0	0.04473	0	0.0485	0	0.05245	0
																					0.05603	0	0.0625	0	0.06709	0	0.07275	0	0.07868	0.00196
																					0.0747	0	0.08334	0	0.08945	0	0.097	0.00341	0.10491	0.01004
																					0.09338	0	0.10417	0	0.11181	0.0022	0.12126	0.01185	0.13114	0.01165
																					0.11205	0	0.12501	0	0.13418	0.0137	0.14551	0.01523	0.15736	0.01439
																					0.13073	0	0.14584	0.01259	0.15654	0.02156	0.16976	0.02862	0.18359	0.10232
																					0.1494	0.000627287	0.16668	0.03169	0.1789	0.06551	0.19401	0.45533	0.20982	0.58797
																					0.16808	0.03513	0.18751	0.14447	0.20127	0.48891	0.21826	0.23115	0.23604	0.11662
																					0.18675	0.14433	0.20835	0.48646	0.22363	0.17808	0.24251	0.08402	0.26227	0.03361
																					0.20543	0.47125	0.22918	0.11642	0.24599	0.06162	0.26676	0.02721	0.2885	0.00955
																					0.2241	0.12943	0.25002	0.03828	0.26836	0.01655	0.29101	0.00555	0.31473	0.00187
																					0.24278	0.03675	0.27085	0.00456	0.29072	0.00274	0.31526	0.00131	0.34095	0.000431593
																					0.26146	0.00319	0.29169	0.000211282	0.31308	0.000144222	0.33952	0.000196915	0.36718	0.00020141
																						IiD t=10000
																					P	α1=0	P	α1=0.1	P	α1=0.2	P	α1=0.3	P	α1=0.4
																					0	0.92443	0	0.90724	0	0.89355	0	0.88613	0	0.88733
																					0.01739	0	0.01867	0	0.01945	0	0.02135	0	0.02239	0
																					0.03478	0	0.03733	0	0.0389	0	0.04271	0	0.04477	0
																					0.05217	0	0.056	0	0.05835	0	0.06406	0	0.06716	0
																					0.06957	0	0.07466	0	0.0778	0	0.08542	0	0.08955	0.01592
																					0.08696	0	0.09333	0	0.09725	0	0.10677	0.01907	0.11193	0.02222
																					0.10435	0	0.11199	0	0.1167	0.0105	0.12812	0.02248	0.13432	0.0173
																					0.12174	0	0.13066	0.00316	0.13616	0.02304	0.14948	0.0196	0.15671	0.01801
																					0.13913	0	0.14932	0.02514	0.15561	0.02232	0.17083	0.0246	0.17909	0.02371
																					0.15652	0.00792	0.16799	0.03135	0.17506	0.028	0.19219	0.02124	0.20148	0.01169
																					0.17391	0.0391	0.18665	0.02417	0.19451	0.01679	0.21354	0.00504	0.22387	0.00283
																					0.1913	0.02267	0.20532	0.00696	0.21396	0.0045	0.2349	0.0013	0.24625	0.000690325
																					0.2087	0.00469	0.22398	0.0014	0.23341	0.000992503	0.25625	0.000384328	0.26864	0.000172581
																					0.22609	0.0011	0.24265	0.00048097	0.25286	0.000211171	0.2776	8.54e-05	0.29103	6.47e-05
																					0.24348	8.34e-05	0.26131	0.000105	0.27231	0.000105585	0.29896	6.41e-05	0.31341	6.47e-05
