# Supplementary material for: Effect of heterogeneous investment induced by payoff and emotion on cooperation in public goods games by considering memory decline effects
Source: PLoS One. 2023 Feb 10;18(2):e0281648. doi: 10.1371/journal.pone.0281648 (PMC9917260; doi:10.1371/journal.pone.0281648)
Supplement: S3 Data — (XLS) [file pone.0281648.s003.xls]

## Sheet: Sheet1
2.982	-0.0256	0	2.0212	3.226	3.4212	3.0212	2.982	2.5212	0	0	0	0	0	0	0	-0.3072	0	2.5212	4.202	4.202	4.202	4.202	4.202	4.202	4.202	2.5212	0	0	0	0	0	0	0	0	0	0	0	0	0	2.5212	4.202	4.202	4.202	4.202	4.202	4.202	4.202	1.3404	0
2.5212	0.1024	0	-0.1808	0.5572	0.55	0.25	0.2304	1.3012	0	0	0	0	0	-1.33	0	0	0.8404	4.202	4.202	4.202	4.202	4.202	4.202	4.202	4.202	3.4212	0.45	0	0	0	0	0	0	0	0	0	-0.3024	-0.378	0	2.5212	4.202	2.982	3.0212	3.4212	2.5212	2.5212	1.8404	0.25	0
0.738	0	0	0.1024	-0.7056	-0.128	0	-0.16	2.8412	1.8012	0.2756	0	0	0.3524	0.7244	0	0	2.3164	4.202	4.202	4.202	4.202	4.202	4.202	4.202	3.7412	3.7924	1.062	-0.45	0	0	0.25	0.25	0	0	0	-0.288	2.0212	3.2772	2.5212	4.202	2.982	0.2304	0.25	0.05	0	0	-0.25	0	0
0	0	0	0	-0.05	0	0	0	2.5212	3.9972	1.494	0	0	1.5452	3.482	0.8404	0	1.714	3.4972	4.202	4.202	4.202	2.982	2.5212	2.2652	1.83	1.202	0	0	0.61	1.958	2.6116	1.238	0	0	0	-0.25	1.8404	4.202	4.202	4.202	2.6404	0.05	0	0	0	0	0	-0.888	0
-0.25	0	0	-0.128	0.0204	1.7712	2.0212	2.5212	4.202	4.202	2.1116	0.738	0.8916	2.726	2.5212	0.8404	0	0.3856	2.0912	3.702	4.202	2.482	0.4352	0	-0.1024	0	-0.04	0.608	1.1664	3.2412	3.9972	4.202	3.7924	0.738	0	0	0	0.25	1.7404	2.5212	1.7404	0.95	0.25	0	0	0	-1.238	0	-0.0644	0
0	0	0	0	0.3072	2.226	4.202	4.202	4.202	2.5212	0	0	-0.128	-0.1024	0	0	0	0	0.16	2.8412	3.702	0.7952	0.1024	0	0	0	0.25	1.9164	3.702	4.202	4.202	4.202	4.202	2.7772	0.2304	-0.128	0	0	-0.2	0	0	0	0	0	0	0	1.5664	2.0212	3.802	2.5212
0	0	0	0	-0.3856	3.702	4.202	4.202	4.202	2.5212	0	0	0	0	0	-0.16	0	0	0	2.3164	2.3164	0	0	0	0	0	0.05	3.4212	4.202	4.202	4.202	4.202	4.202	2.726	0.1024	0	0.738	0.6356	0	0	0	0	0	0	0.61	2.0604	3.702	4.202	4.202	4.202
0	0	0	0	0	2.5212	4.202	4.202	4.202	2.5212	0	0	-1.5804	0.8512	1.4164	2.534	0.738	0	0	0.738	0.738	0	-0.2	-0.1476	0.1024	0	0	1.0452	2.5212	3.0972	2.5212	3.7412	3.4212	0.8404	0	-0.162	3.7924	4.202	0.8404	0	0	0	0.45	1.35	2.9604	4.202	4.202	4.202	4.202	3.302
0	0	0	0	-0.5904	3.702	4.202	4.202	4.202	3.9972	0.738	0	0	1.6212	4.202	3.9972	2.3164	0	0	0	0	0.2304	1.7012	3.226	1.0452	0	0	-0.1024	0	-0.288	0	0.69	0.95	0	0	0.9664	3.302	4.202	4.202	0.8404	0	0	1.7404	3.4212	4.202	4.202	4.202	4.202	3.302	0.3904
-0.6356	0	0	0	-0.25	2.8164	4.202	2.5212	3.702	4.202	3.0972	0.0704	0.2304	2.082	4.202	4.202	4.202	-0.6356	0	0	0	0.6912	2.982	4.202	2.5212	0	0	0	0	0	0	-0.2	-0.25	0	0.25	2.1212	4.202	4.202	4.202	0.8404	0	-0.25	3.0212	4.202	4.202	4.202	4.202	4.202	3.0212	0.25
0.1024	0	-2.214	0	0	1.238	2.1116	0	1.4512	2.0212	1.3404	0	0	0.7104	3.302	4.202	1.6212	0.1024	0	-0.384	-0.5524	2.406	4.202	4.202	3.0972	-0.288	0	0	-0.3524	-0.36	-0.25	0	0	0	-0.11	3.7412	4.202	4.202	2.5212	0	0	0	1.0452	4.202	4.202	4.202	4.202	4.202	3.4972	0.662
0	0	-0.1024	0	0.25	1.25	1.238	0	-0.2256	0	-0.25	0	0	-0.29	2.5212	1.4164	0.288	0	0	0	0	2.5212	4.202	4.202	2.5212	0	0	0.738	3.0212	3.2412	1.8404	0.25	0	0	0	1.3404	4.202	4.202	3.2772	0.378	0	0	0.1024	2.726	4.202	4.202	4.202	3.702	0.5904	0
0	0.8404	2.726	2.5212	3.0212	3.0212	3.0972	0.5952	0.3072	0	0	0	0	0	-0.2304	0	0	0	0	0	0.25	3.0212	4.202	4.202	3.4212	1.35	1.35	3.2164	4.202	4.202	4.202	0.8404	0	0	0	0.25	3.0212	4.202	3.9972	0.918	0	0	-0.128	2.7772	4.202	4.202	4.202	3.0212	-0.25	0
1.7404	4.202	4.202	4.202	4.202	4.202	3.702	2.552	1.976	0.7952	0.3524	0.09	-0.1024	0	0	-0.3904	0	0	0	-0.038	2.4164	4.202	4.202	4.202	4.202	3.4212	3.4212	4.202	4.202	4.202	3.702	0.5904	0	0	0	-0.128	1.0964	2.5212	1.7404	0.45	0	0	0	0.8404	3.802	2.5212	2.5212	1.8164	0	0
2.5212	4.202	4.202	4.202	4.202	4.202	4.202	3.702	3.702	3.702	3.226	3.3412	2.726	2.5212	2.5212	1.826	0.1024	0.578	1.318	0.95	3.4212	4.202	4.202	4.202	4.202	4.202	4.202	4.202	4.202	4.202	3.0212	-0.25	0	0	0	0	0	0	0	0	0	0	0	0	-0.6404	0	0	-0.488	0	0
2.5212	4.202	4.202	4.202	4.202	4.202	4.202	4.202	4.202	4.202	4.202	4.202	4.202	4.202	4.202	4.202	2.726	3.6772	2.3164	0	1.3404	3.4212	4.202	4.202	4.202	4.202	4.202	4.202	4.202	4.202	0.8404	0	0	-0.2356	-0.0976	0	0	0	0	0	0	0	-1.3104	-0.25	0	0	0	0	0	0
2.726	4.202	4.202	4.202	4.202	4.202	4.202	4.202	4.202	4.202	4.202	4.202	4.202	4.202	4.202	4.202	4.202	4.202	3.302	0.3904	0.25	0.95	3.4212	3.9972	3.9972	2.5212	3.302	4.202	4.202	2.5212	0	0	-0.16	1.1212	0.4352	-1.2796	-0.3904	0	0	-0.738	1.8164	1.0512	0.6912	0.55	0.1476	0	0	0	-0.3072	-0.75
0.3904	3.302	4.202	4.202	4.202	4.202	4.202	4.202	4.202	4.202	4.202	2.5212	3.9972	3.7412	3.7412	4.202	4.202	4.202	3.302	1.1712	0	0	0.6356	3.69	0.738	0	0.3904	1.6212	3.9972	1.7404	0	0	-0.128	0.1264	0	0	0	0	0	0	2.5212	3.202	1.7712	2.23	1.0844	0	0	0	0	0
0	2.0604	4.202	4.202	4.202	4.202	4.202	4.202	4.202	4.202	2.5212	0	1.382	1.83	1.83	2.0604	3.802	4.202	4.202	2.146	0.0576	0	0	0.238	0	0	0	0	0.162	0.95	0	0	0	-0.2304	0	0	0	0	0	0	2.5212	4.202	3.702	3.7412	4.202	1.3404	0.25	0	0	0
0	0.61	2.7652	2.982	4.202	4.202	4.202	4.202	4.202	4.202	2.5212	0	-0.45	0	0	0	1.9212	3.802	4.202	1.8164	-0.168	0	0	1.5664	1.5212	1.5664	0.238	0	0	-0.25	0	0	0	0	0	0	0	0	0	-0.45	3.4212	4.202	4.202	4.202	4.202	4.202	1.3404	0	0	0
0	0	-0.1476	0.4352	2.2012	4.202	4.202	4.202	3.9972	2.5212	1.0452	0	0	0	-0.48	0.2304	2.582	4.202	2.0212	0	0	0	0.8404	3.702	4.202	3.4972	3.034	0.3076	0	0	0	0	0	0	0	0	0	0	-0.7104	0.2304	2.982	4.202	4.202	4.202	4.202	4.202	4.202	0.3404	0	0
0.8404	0	0	0	0.45	2.2404	2.5212	3.2924	0.994	0	-0.1024	0	0	0	0	-0.1296	2.482	2.0212	0.5904	0	0	0.128	2.7772	4.202	4.202	4.202	3.9972	1.8652	0	0	0	0	0	0	0	0	0	0	0	0	1.5452	4.202	4.202	4.202	4.202	4.202	3.702	1.3712	0	0
4.202	2.0212	0.7952	-0.1024	0	-0.25	0	0.488	-0.1792	0	0	0	0	0	0	0	-0.2304	0	0	0	-0.6	0.8964	3.802	4.202	4.202	4.202	4.202	4.202	0.8404	0	0	0	0	0	0	0	0	0	0	0	0.8524	3.226	4.202	4.202	4.202	4.202	3.302	0.9664	-1.138	0
4.202	4.202	3.2412	0.61	0.1024	0.1024	0	-0.36	0	0	0.36	1.5604	1.6212	0.3904	0	-0.2	0	0	0	0	0	2.1212	4.202	4.202	4.202	4.202	4.202	4.202	2.5212	0	0	0	0	0	0	0	0	0	-0.6912	0	0.95	2.5212	2.5212	2.5212	4.202	4.202	3.4212	0.05	0.25	0
4.202	4.202	4.202	3.7412	2.726	1.0452	0	0	0	-0.61	2.7804	4.202	4.202	3.302	2.5212	2.9212	2.0604	0.61	0	0	0	2.5212	4.202	4.202	4.202	4.202	4.202	4.202	2.5212	0	0	0	0	0	0	0	-0.41	0	0	0.45	1.35	-0.3904	0	0	1.1604	3.2412	0.8404	0	0	0
1.0964	4.202	4.202	4.202	4.202	3.482	-0.0196	-0.2304	0	-0.128	2.7772	4.202	4.202	4.202	4.202	4.202	4.202	0.8404	0	0	0.8404	4.202	4.202	4.202	4.202	4.202	4.202	4.202	2.5212	0	0	0	0	0	0	0	1.6604	2.5212	2.5212	3.4212	1.7404	0	0	0	0.16	-0.04	0	0	0	0
0	2.5212	4.202	4.202	4.202	2.5212	0	0	0	-0.25	3.0212	4.202	4.202	4.202	4.202	4.202	2.982	0.896	-0.2304	0	2.5212	4.202	4.202	4.202	4.202	4.202	4.202	4.202	2.982	0.2304	-0.7104	0	0	0	0	0	2.5212	4.202	4.202	4.202	4.202	1.8652	1.0124	0.25	0	0	0	0	0	0
0	2.5212	4.202	4.202	4.202	2.5212	0	0	-0.6912	0	2.5212	4.202	4.202	4.202	4.202	4.202	1.0452	0.3072	0	0	2.5212	4.202	4.202	4.202	4.202	4.202	4.202	4.202	2.5212	0	0	0	0	-1.08	0	0	1.0964	4.202	4.202	4.202	4.202	4.202	3.546	3.0212	2.5212	1.7404	-0.45	0	0	0
0	2.5212	4.202	4.202	4.202	2.5212	0	0	0	0	2.3164	3.9972	2.5212	3.0212	3.0212	1.1604	0	-0.4864	0	0.3404	4.202	4.202	4.202	4.202	4.202	4.202	4.202	4.202	2.582	0.0256	-0.128	0	0	-0.128	-0.45	0	0.128	2.7772	4.202	4.202	4.202	4.202	4.202	4.202	4.202	2.3164	0	0	0	0
0	0.8404	2.5212	4.202	3.0212	1.7404	-0.45	0	0	0	0.738	0.738	0	0.25	0.25	-0.16	0	0	0	0.5904	2.0212	2.5212	2.5212	3.702	4.202	3.4212	2.5212	2.9412	0.6404	0	0	0	0.2304	1.5572	1.7404	0	0	1.3012	4.202	4.202	4.202	2.5212	2.5212	2.5212	2.3164	0.738	0	0	0	0
0	0	0	0.1596	0.25	0	0	0	0	0	0	0	0	0	0	0	0	0	0	0	0	0	0	0.5904	1.2404	0.45	0	-0.41	0	0	0	0.45	2.2012	4.202	4.202	2.1212	0.0252	0.896	2.982	4.202	2.5212	0	0	0	0	0	-0.25	-0.2304	0.11	1.3104
1.2404	-0.2	0	-0.25	0	0	0	0	0	0	0	0	0	0	0	0	0	0	0	0	0	0	0	0	0	0	0	0	0	0	0.0704	2.0212	4.202	4.202	4.202	2.726	0.3072	0.3072	1.506	4.202	2.982	-0.2304	0	0	-0.2	1.01	2.5604	2.982	3.7412	3.702
2.982	0.2304	0	0	0	0	0	0	0	0	0	0	0	0	0	0	-0.16	0	0	0	0	0	0	0	0	-0.288	1.314	0.738	0	0	0.2304	1.0512	3.702	4.202	4.202	2.5212	0	0	0.6912	1.3012	2.2012	-0.45	0	0	0	2.0604	4.202	4.202	4.202	4.202
3.702	0.7952	-0.1024	0	0	0	0	0	0	0	0	0	0	0	0	0	-0.0704	0	0	0	0	0	-0.3796	0.4352	0.1024	0.1024	1.0452	3.1772	-0.6804	0	0	0	2.5212	4.202	4.202	2.5212	0	0	-0.0256	0	-0.2304	0	0	0	0	2.5212	2.5212	3.302	4.202	3.9972
2.4604	0.11	0	0	0	0	0	0	-0.25	0	-0.2304	0	-0.48	0	0	0	0.7212	1.1712	-0.0596	0	0	0.61	3.7412	1.3012	0	0	0.1024	1.1152	0.16	0	0	0	1.0452	2.9212	2.7772	1.3012	-0.2304	0	-0.1024	0	0	0	0	0	0	0.3404	0	0.5952	1.4164	0.738
-0.45	0	0	0	0	0	-0.1476	0.4352	1.8012	1.6212	1.056	0.1024	-0.4864	0	0.738	2.3164	4.202	3.302	3.9972	0.738	0	1.8556	4.202	2.5212	0	0	0	2.0212	2.8412	0.8404	0	0	0.1024	-0.2	-0.128	0	0	0	0	0	-1.51	0	0	0	0	-0.5904	0	0.1024	0	0
0	0	0	-0.1024	1.0452	2.5212	3.226	2.982	4.202	4.202	2.1972	0.288	0	0	2.3164	4.202	4.202	4.202	3.9972	2.214	0	1.638	3.2164	1.8012	-0.25	0	0	2.5212	4.202	2.2012	-0.4304	0	-2.3164	0	0	0	0	0	0.3404	1.3712	0.9152	0.1024	0	0	0	0	0	0.4352	0.2304	0
0	0	0	-0.25	3.0212	4.202	4.202	4.202	4.202	4.202	2.3164	0.088	-0.25	0.8404	4.202	4.202	4.202	4.202	4.202	2.3164	0	0.45	0.45	0.2304	0	0	0	2.5212	3.0212	0.25	0	0	0	0	0	0	0	0.45	3.4212	3.702	3.302	2.726	1.6212	-0.3904	0	-0.25	0.8404	2.982	2.982	2.5212
0	0	0	0	2.5212	4.202	4.202	4.202	4.202	2.8164	0.25	0	0	1.5664	3.702	4.202	4.202	4.202	4.202	2.982	0.0196	0	-0.0256	0.2304	0	-0.75	-0.4304	2.9212	2.5212	0	0	0	0	0	0	0	0	0.978	3.6772	4.202	4.202	4.202	3.4212	0.45	0	0	1.7712	3.702	4.202	4.202
0	0	0.2	1.2404	4.202	4.202	4.202	4.202	3.7924	0.738	0	0	0	0.238	2.5212	4.202	4.202	4.202	3.702	0.9904	-0.45	-0.1024	0.1024	0	0	0	0	0.61	0.3796	0	0	0	0	0	0	0	0	0.0656	3.702	4.202	4.202	4.202	4.202	2.9604	0.93	1.2796	3.702	4.202	4.202	4.202
0	-0.238	1.9356	4.202	4.202	4.202	4.202	3.9972	2.214	0	-0.384	-0.36	0	0	0.1024	1.0452	3.702	2.8412	0.8404	0	0	0	0	0	0	0	0	0	0	0	0	0	0	0	0	0	0	-0.25	2.1212	4.202	4.202	4.202	4.202	2.8412	0.16	0.45	3.4212	4.202	4.202	4.202
0	0.25	0.95	3.4212	4.202	4.202	4.202	4.202	2.5212	0.1024	0.1024	1.5152	0.3404	0	0	0	0.1296	0.16	0	0	0.45	0.85	0.2	0	-0.3072	0	0	0	0	0	-0.6404	0	0	-0.5904	0	0	0	0	0.8512	3.302	4.202	4.202	3.7412	2.4604	-0.2	0	2.5212	4.202	4.202	4.202
0	0	0	2.5212	4.202	2.5212	4.202	4.202	2.5212	0	-0.41	2.8412	2.9212	-0.2	0	0	-0.95	0	0	0.3904	2.5212	3.4212	2.4604	-0.21	-0.2	0	0	0	0	0	2.1212	2.5212	2.5212	3.4972	1.238	0.25	0	0	0.0304	3.382	4.202	3.7412	3.05	2.33	0.25	0.25	3.0212	4.202	3.7412	2.7772
0	0	-0.61	3.7412	1.1604	0	1.6212	3.9972	1.2404	0.2	0.4304	2.482	1.3012	-0.2304	0	0	0	0	-0.16	0.5104	3.702	4.202	2.7772	-0.128	0	0	0	0	0	0.738	3.9972	4.202	4.202	4.202	3.9972	1.3404	0	0	-0.25	2.0452	4.202	3.302	2.4996	0.61	-0.3072	0	1.0964	2.0604	0.61	-0.2304
0	0	0	-0.5204	0.16	0	0.9664	-0.162	0	0	0.2304	0.0704	0	0	0	0	0.0196	-0.11	0	0	1.7404	3.702	2.0604	-0.61	0	0	0	0	0	1.5356	4.202	4.202	4.202	4.202	4.202	2.5212	0	0	0	0.3524	0.9012	0.9664	-0.45	0	0	0	-0.128	0	0	0
0	0	0	0	0	0	-0.3904	0	0	0	0	0	0	0	0	0.8404	3.482	2.0604	0	0	-0.05	0.5296	0	0	0	0	0	0	0	0.45	2.4964	2.5212	2.5212	3.046	3.4212	1.8164	-0.488	0	0	0	0.128	-0.032	0	0	0	0	0	0	0	0
0	0	0	0	0	0	0	0	0	0	0	0	0	-0.6	-0.0576	3.046	4.202	2.5212	0	0	0	-0.36	0	0	0	0	0	0	0	0	-0.378	0	0	-0.2624	-0.45	0	0	0	0	0	0	0	0	0	0	0	0	0	0	0
0	0	0	0	0	0	0	0	0	0	0	0	0	0	0.1024	2.726	4.202	2.5212	0	0	0	0	0	0	0	0	0	0	0	0	0	0	0	-0.25	0	0	0	0	0	0	0	0	0	0	0	0	0	-0.48	0	0
0	0	0	0	0	0	0	0	0	-0.25	-0.128	0	-0.128	0	-0.16	2.8412	4.202	3.9972	0.738	0	0	0	0	0	0	0	0	0	0	0	0	0	0	0.05	0	0	-0.128	0	0	-0.16	0	0	0	0	0	0	0	-0.2304	0	0
0	0	-0.25	0	0	0	0	0	0	1.3404	2.7772	2.5212	1.8164	-0.36	0.25	3.0212	4.202	4.202	1.3556	0	0	0	0	0	0	0	0	0	0	0	0	-0.45	1.7404	3.4212	2.5212	2.5212	2.7772	2.5212	1.6212	0.7104	0	0	0	0	0	-0.76	0.1796	2.582	0.8404	0
0	0	0.05	0	0	0	0	0	0	2.5212	4.202	4.202	3.226	0.1476	0.39	2.0604	3.882	1.7652	0.76	-0.2	0	0	0	0	0	0	0	0	0	0	0	-0.2304	2.082	4.202	4.202	4.202	4.202	4.202	4.202	3.302	1.0452	0.1024	-0.1024	0	0	-0.25	1.45	3.4212	4.202	2.5212
2.5212	2.5212	3.4212	1.0452	0.1024	0	0	0	0	1.5452	4.202	4.202	2.5212	0	0	0	-0.0148	0.1024	0	0	0	0	0	0	0	0	0	0	0	0	0	0	0.3904	3.302	4.202	4.202	4.202	4.202	4.202	4.202	0.8404	0	0	0	0	-0.128	1.8364	3.882	4.202	4.202
4.202	4.202	4.202	3.482	1.146	0.1204	-0.8404	0	0	0.3524	3.226	4.202	2.5212	0	0	0	-0.7104	0	0	0	0	0.8404	2.5212	2.5212	2.5212	0.8404	0	0	0	0	0	0	0.2	2.9212	4.202	4.202	4.202	4.202	4.202	2.5212	0	0	0	0	0	0.45	3.1012	4.202	4.202	4.202
4.202	4.202	4.202	3.302	0.8512	0	0	0	-0.3072	0	2.5212	4.202	2.5212	0	-0.2	-0.3072	0	0	0	0	0	1.6212	4.202	4.202	4.202	4.202	0.8404	0	0	0	0	-0.36	0.5296	3.4972	3.9972	4.202	4.202	3.626	2.5212	0.8404	0	0	0	0	0	0.162	3.9972	4.202	4.202	4.202
4.202	4.202	4.202	4.202	1.6212	0	0	0	0	0	2.5212	4.202	4.202	2.5212	1.2404	0	0	0	0	-1.5664	0.3072	1.376	3.302	4.202	4.202	4.202	2.726	0.1024	-0.1024	0	0	0	0	0.738	2.214	2.3164	2.4452	0.5524	0	0	0	0	-0.36	0	0	0	2.0212	4.202	4.202	4.202
2.0604	4.202	4.202	4.202	3.2412	0.04	-0.95	0	0	-0.378	3.2772	4.202	4.202	4.202	4.202	2.5212	2.5212	0.8404	0	0	0.8452	2.902	4.202	4.202	4.202	4.202	3.4212	0.45	0	0	0	-0.2304	-0.45	0	0	0	-0.25	0	0	0	-0.48	-0.128	1.8164	1.6212	0.3904	0	0.5904	2.2772	3.0212	2.5212
0	2.0604	4.202	4.202	1.7404	0	0	-0.7124	0	0.1024	2.726	4.202	4.202	4.202	4.202	4.202	4.202	3.0972	-0.288	-0.1024	2.326	4.202	4.202	4.202	4.202	4.202	3.4212	1.35	0	0	0.45	2.2012	3.4212	2.5212	0.8404	0	0	0	0	0	0	0	2.5212	4.202	2.1972	0.288	0	-0.128	-0.25	0
0	0.61	3.2804	1.7404	0.45	0	0.2304	2.726	2.5212	2.726	4.202	4.202	4.202	4.202	4.202	4.202	4.202	2.726	0.1024	0.45	3.2164	4.202	4.202	4.202	4.202	4.202	3.9972	0.2644	-0.1024	0.25	2.2404	4.202	4.202	4.202	2.5212	0	-0.25	0	0	0	0	0.5904	3.702	4.202	4.202	1.4164	0	0	0	0
0	0	-0.61	0	0	0	1.3012	4.202	4.202	4.202	4.202	4.202	4.202	4.202	4.202	4.202	2.726	1.4452	0.1024	0.29	2.458	2.7772	2.5212	3.9972	4.202	3.2164	0.738	0	0	0.75	3.0212	4.202	4.202	4.202	3.7412	1.51	1.45	-0.25	0	0	0.738	3.4972	4.202	4.202	4.202	3.702	0.5904	0	-0.25	1.3404
-0.1024	0	0	0	0.128	1.0964	4.202	4.202	4.202	4.202	4.202	4.202	4.202	4.202	4.202	2.726	0.3072	0.2	0	0	-0.25	-0.2304	0	0.738	1.5356	0.45	0	0	0	1.3404	4.202	4.202	4.202	4.202	4.202	3.7412	2.1404	-0.2	0	-0.2	2.038	3.9972	4.202	4.202	4.202	4.202	1.1212	0	0	1.0452
1.7652	0.36	0	-0.288	0.5164	4.202	4.202	4.202	2.5212	3.702	4.202	4.202	4.202	4.202	4.202	3.882	1.7852	0.85	0	0	0	0	0	0	0	0	0	0	0	2.5212	4.202	4.202	4.202	4.202	4.202	4.202	3.0212	0.25	0	0	0.45	1.9452	3.4972	3.0972	3.4212	1.6212	0.3904	0	0	0.1024
4.202	1.5604	0	0	0.2624	3.046	4.202	0.8404	0	0.5904	3.702	4.202	4.202	4.202	4.202	4.202	3.882	2.7012	-0.4804	0	0	0	0	0	0	0	0	0	0.2304	2.982	4.202	4.202	4.202	4.202	4.202	4.202	4.202	1.3404	0	0	0	-0.1024	0.088	0.288	0.45	0	0	0	0	0
4.202	2.982	-0.2304	0	0	2.5212	1.8164	0	0	0	1.9452	4.202	4.202	4.202	4.202	4.202	4.202	2.5212	0	0	0	0	0	0	0	0	0	-0.45	2.2012	4.202	4.202	4.202	4.202	4.202	4.202	4.202	4.202	3.4212	-0.45	0	0	0	0	-0.1024	0.45	-0.16	0	0	0	0
2.7772	1.9164	-0.25	0	-0.61	1.6756	0.888	0	0	0	0.5524	3.626	4.202	4.202	4.202	4.202	2.5212	2.5212	0	0	0	0	0	0	0	0	0	-0.288	2.3924	3.702	2.5212	4.202	4.202	4.202	4.202	4.202	4.202	2.726	-0.1024	0	0	0	0	0.7952	2.9212	1.1604	0	0	-0.3072	0
0.384	-0.032	0	0	0	-0.16	-0.95	0	0	0	0	2.5212	4.202	4.202	4.202	2.2652	0	-0.8404	0	0	0	0	0	0	-0.61	0	0	0	0.488	0.3856	0	1.8012	4.202	4.202	4.202	4.202	4.202	3.4212	-0.45	0	0	-0.2	0.4596	3.2412	4.202	4.202	2.5212	0.8404	0	0
0	0	0	0	0	0	0	0	0	0	-0.36	1.5604	2.5212	2.982	2.47	0.9172	0	0	0	0	0	-0.5904	2.0212	2.5212	3.7412	1.1604	0.16	0	0	0	0	0.4804	2.582	3.702	4.202	4.202	4.202	2.5212	0	0	0	-0.25	0.95	1.51	3.7412	4.202	4.202	2.5212	0	0
0.8404	2.5212	2.5212	0.8404	0	0	0	0	0	0	0	0	0	-0.0256	0.3072	0.1024	0	0	0	0	0	0	2.5212	4.202	4.202	3.9972	1.378	-0.16	0	0	0	0	0.3904	1.3712	2.9212	2.726	2.5212	1.3404	-0.25	0	0	0	0	-0.2304	2.2772	2.5212	3.302	0.8404	0	0
2.5212	4.202	4.202	4.202	2.5212	0.8404	0	-0.25	0	0	-1.7712	0	0	0	0	-0.16	0	0	0	-0.1024	0.7172	1.8652	4.202	4.202	4.202	4.202	2.7772	-0.0256	0	0	0.16	-0.5204	0	0	-0.45	-0.1024	0	0	0	0	0	0	0	-0.16	-0.168	0	-0.3904	0	0	0
1.5452	4.202	4.202	4.202	4.202	4.202	2.5212	3.0212	1.5452	0.8524	0.25	0	0	0	0.1904	0.7104	0	-0.6912	0	0.482	3.3412	4.202	4.202	4.202	4.202	4.202	3.226	0.3524	0	-0.45	2.0604	4.202	1.5964	0.378	0	-0.45	0	0	0	0	0	0	0	0	0	0	0	0	0	0
0	2.5212	4.202	4.202	4.202	4.202	4.202	4.202	4.202	3.226	2.0604	-0.04	-0.16	-0.0256	2.482	1.6212	0	0	0	1.2276	2.726	4.202	4.202	4.202	4.202	4.202	3.4212	0.55	-0.25	0	2.5212	4.202	4.202	3.2772	2.5212	1.9452	-0.1024	0	0	0	0	0	0	0	0	0	-0.2304	-0.16	-0.2	0
0.61	3.7412	4.202	4.202	4.202	4.202	4.202	4.202	4.202	4.202	2.5212	0	0	0.5572	3.226	3.0972	-0.288	0	0	0.04	0.2304	2.2012	4.202	4.202	4.202	4.202	2.5212	0	0	0	0.8404	2.5212	3.226	4.202	4.202	1.6212	0	0	0	0	0	0	0	0	0	-0.0704	2.082	2.8412	2.9212	0.8404
0.61	3.7412	4.202	4.202	4.202	4.202	4.202	4.202	4.202	4.202	2.982	-0.2304	0	1.5452	4.202	2.5212	0	0	0	-0.95	0	0.95	2.9604	4.202	4.202	4.202	2.6364	-0.16	0	0	0	0	0.3524	3.226	2.802	1.1712	-0.288	0	0	0	0	0.2304	-0.3796	0	0	-0.29	3.7412	3.4212	2.5212	1.3012
0	2.5212	4.202	4.202	4.202	4.202	4.202	4.202	4.202	4.202	0.8404	0	0.1024	2.726	4.202	2.5212	0	0	0	-0.2304	0	0.25	1.61	2.0604	4.202	2.3164	0.738	0	0	0	0	0	0	1.3164	1.5152	0.1024	0	0	0	0	0.16	1.6212	3.0212	0.25	0	0	1.2796	0.45	0	0.2304
0	2.5212	4.202	4.202	4.202	4.202	4.202	4.202	2.9212	1.7404	0	0	0.7952	3.702	4.202	4.202	2.5212	2.5212	2.5212	2.082	0.8512	-0.2304	-0.25	0	-0.3404	0	0	0	-0.2304	0	-0.738	0	0	0.232	0.36	0	0	0	0	0	0.3796	4.202	4.202	0.8404	0	0	-0.61	0	0	-0.2304
0	2.5212	4.202	4.202	4.202	4.202	4.202	2.9212	0.6	-0.05	0	-0.2	2.4212	4.202	4.202	4.202	4.202	4.202	4.202	4.202	2.5212	-0.45	0	0	-0.25	-0.2304	0	0	-0.3796	0.8404	3.9972	0.8404	0	0	0	0	0.2	-0.36	0	0	1.35	2.7012	2.0212	0.5904	0	0	0	0	-0.61	0
0.25	3.0212	4.202	4.202	4.202	4.202	4.202	2.5212	0	0	0	0	1.0452	4.202	4.202	4.202	4.202	4.202	4.202	4.202	2.2012	0	0	0	0	-0.3796	0	0	0	0	1.3012	2.0212	0	0	0	0	0.3404	0.7104	0	0	-0.558	0.2756	0	0	0	0	0.45	1.7404	3.7412	2.5212
0.25	2.2404	4.202	4.202	4.202	4.202	4.202	1.9452	0	0	0	-0.4864	0.3072	1.5452	2.5212	2.8412	4.202	4.202	4.202	3.1012	0.8852	-0.1024	-0.16	0.6604	2.5212	2.5212	0	0	0	0	0.4864	0.0752	0	0	0	0	2.5212	2.082	0.2304	0	0	0	0	0	0	0	1.51	3.7412	4.202	4.202
0	0.45	3.2164	4.202	4.202	4.202	1.9452	0.5524	0	0	0	0	0	-0.25	0	0.16	1.1604	2.5212	1.9964	0.45	0	0	0	1.3712	3.702	4.202	2.5212	1.5604	0.36	0	-0.128	-0.1024	0	0	0	-0.25	1.3404	4.202	2.2012	1.35	1.35	0.95	0.75	0.1476	0	0	2.0604	4.202	4.202	4.202
0	0	1.238	2.8164	2.5212	0.8404	0	0	0	0	0	0	0	0	0	0	0	0	-0.128	0	0	-0.16	0	1.1712	3.302	4.202	4.202	3.7412	1.01	0	-0.25	0	0	-0.8404	0	0	0	0.8404	4.202	3.4212	3.4212	3.4212	3.0212	2.326	-0.3904	0	2.5212	4.202	4.202	4.202
0	0	0.25	0.25	0	0	0	0	0	0	0	-0.9664	0	0	0	0	0	0	0	0	0	-0.2704	1.1212	2.802	4.202	4.202	4.202	2.9212	0.85	0.76	1.958	2.3164	2.5212	2.5212	0	0	0	0	2.5212	4.202	4.202	4.202	4.202	3.0212	-0.25	-0.128	2.7772	4.202	4.202	4.202
-0.6912	0	0	0	0	0	0	0.128	-0.482	0	0	-0.1024	0	0	0	0	0	0	0	0	0	0	0.3904	1.3712	2.226	4.202	3.702	1.7712	0	0.36	3.0364	4.202	4.202	4.202	2.5212	-0.6356	0	-0.2	2.9212	4.202	4.202	4.202	4.202	2.5212	0	0	2.0604	3.0212	2.5212	2.5212
0	0	0	0	0	0	0	0.6464	3.0972	0.8404	0	0	0	0	0	0	0	-0.2304	0	0	0.738	0.6356	0	0	0.1024	1.6212	2.5212	0.8012	0	0	2.5212	4.202	4.202	4.202	2.726	0.1024	0	0	2.5212	4.202	4.202	4.202	4.202	1.0452	0	0	1.11	0.25	0	0
0	0	0	0	0	0	0	1.1664	3.702	4.202	0.2644	-0.45	0	0	0	0	0	-0.3796	0	0	2.3164	3.4212	-0.45	0	0	-0.288	0	-0.2304	0	0	2.5212	4.202	4.202	4.202	2.5212	0	0	-0.1856	3.302	4.202	4.202	2.5212	1.0452	0.1024	0	0	0.61	0	-0.2304	0
0	0	0	0	0	0	0	0.238	2.3164	1.3012	0.1024	0	0	0	0	0	0.8404	4.202	1.3012	0.6912	2.982	2.8412	-0.16	0	0	0	0	0	0	0.8404	4.202	4.202	4.202	4.202	2.982	0.2304	0	0.3072	2.726	4.202	2.0212	0	0	0	0	0.5904	3.2412	2.5212	2.7772	0.738
0	0	0	0	0	0	0	0	0	-0.128	0	0	0	0	-0.61	1.958	3.9972	4.202	4.202	1.506	4.202	3.4212	-0.05	0	0	0	0	0	-0.5904	2.226	3.302	3.2412	4.202	4.202	4.202	0.8012	0	-0.3856	2.4212	2.802	1.5152	-1.2124	0	0.45	1.7404	3.702	4.202	4.202	4.202	3.9972
-0.3072	0	0	0	0	0.8404	1.0964	0.128	0	-0.25	-0.0256	-0.1476	0	-1.1712	0	2.214	3.9972	4.202	1.506	0.3072	1.506	3.702	0.5904	0	0	0.0976	0.2	0	0	0.1024	0.1344	1.08	2.7804	4.202	2.0212	0.5904	0	0	-0.2	0.0704	0	0	0.8404	3.4212	4.202	4.202	4.202	4.202	4.202	4.202
0	0	0	0	0	2.5212	4.202	2.7772	2.5212	3.0212	2.982	1.5452	0	0	-0.25	2.0356	4.202	2.982	0.6912	0	0.6912	1.682	0.1404	0	0.0256	1.906	2.9212	0.8404	0	0	0	0.2	1.01	1.5996	0	0	-1.1712	0	0	-0.2304	0	0	2.5212	4.202	4.202	4.202	4.202	4.202	4.202	4.202
0	0	0	0	0.1476	3.226	4.202	4.202	4.202	4.202	4.202	2.726	0.1024	0	0	0.45	3.1012	4.202	1.8012	0.25	0.0704	0.3904	0	-0.75	-0.232	2.0212	4.202	2.5212	0	0	0	0	0	-0.61	0	0	0	0	0	0	0	0	2.5212	4.202	4.202	4.202	4.202	4.202	4.202	2.726
0	0	0	0	0.25	3.0212	4.202	4.202	4.202	4.202	4.202	4.202	2.2652	0.61	0	0	0.6804	3.882	3.7412	1.11	0	0	0	0	0	0.1024	1.0452	0.8404	0	0	0	0	0	0	0	0	0	0	0	0	0	-0.1296	3.702	4.202	4.202	4.202	4.202	4.202	4.202	3.0212
1.7404	0.45	0	0	0.3904	3.302	4.202	4.202	4.202	4.202	4.202	4.202	4.202	2.5212	-0.2304	0	0	2.5212	4.202	2.0604	0	0	0	0	0	0	0	0	0.162	1.2476	0.5084	0.3524	-0.1024	0	0	0	0	0	0	0	-0.1024	0.1852	2.006	4.202	4.202	4.202	3.626	3.9972	3.7412	2.162
3.9972	1.638	0	-0.128	0.1964	4.202	4.202	4.202	4.202	4.202	4.202	4.202	4.202	2.0212	-0.2	0	0	2.5212	4.202	3.302	0.3904	-1.382	0	0	0	-0.2	1.138	2.3164	3.7924	2.858	2.33	0.25	0	0	0	0	0	0	0	0	0	0	0.1024	2.0212	2.5212	1.9452	1.4524	1.382	0.61	0.0256
4.202	1.1356	-0.25	0	0	2.0212	3.302	4.202	4.202	4.202	4.202	4.202	3.302	0.3904	0	0	0.1404	2.1212	2.9212	1.506	0.3072	-0.2304	0	0	0	0	2.3164	4.202	4.202	3.9972	2.2652	0.1024	0	0	0	0	0	0	0	0	0	0	0	-0.488	0	0	0	0	-0.3072	-0.128
2.5212	0	0	0	0	0.1904	1.632	2.1212	3.0212	4.202	4.202	4.202	3.4212	0.45	0	0	-0.3904	0	-0.2	-0.2304	0	0	0	0	-0.25	0.918	3.9972	4.202	4.202	4.202	4.202	1.5452	0.25	0	0	0	0	0	0	0	0	0	0	0	0	0	0	0	0	0
2.0212	0	0	-0.3072	0	0	0.2304	0.25	0.75	3.0212	4.202	4.202	3.9972	1.638	0	0	0	0	-0.1024	0	0	-0.4864	0	0	0	0.578	3.6772	4.202	4.202	4.202	4.202	4.202	1.5964	0.128	0	0	0	0	0	0	0	0	0	0	0	0	0	0	0	0
0.9904	-0.2	0	0	0.3904	1.1712	0.2512	0	0	1.7404	4.202	4.202	3.9972	2.934	-0.36	0	0	0	0.5452	0.7952	0.3072	-0.0528	0	0	0	0	2.5212	4.202	4.202	4.202	4.202	4.202	4.202	1.8164	-0.36	0	0	0	0	0	0	0	0	0	0	0	0	0	0	0
0	0	0	0	1.1712	0.5712	0.3904	0	0	0.45	1.7404	4.202	4.202	2.5212	-0.1024	0	-0.8404	2.5212	4.202	3.702	2.726	3.446	2.0212	0.5904	0	0	0.8404	3.302	4.202	4.202	4.202	4.202	4.202	2.2652	-0.1024	0	0	0	0	0	0	0	0	-0.8404	0	0	-1.638	0	0	0
0	-0.3476	0.7252	2.5212	1.6212	0	0	0	0	0	0	2.0212	4.202	2.7772	0.128	0	0	2.5212	4.202	4.202	4.202	4.202	4.202	2.0212	0	-0.75	0	0.3904	1.6212	3.302	3.702	2.5212	3.2804	0.61	0	0	0	0	0	-1.08	0	0.45	1.7404	4.202	1.2404	0.2	0.1856	0	-0.16	0
0	0.1024	0.4352	2.982	4.202	1.5964	1.134	-0.0844	0	0	-0.3904	2.152	3.702	4.202	-0.1236	0.2304	0.0704	3.302	4.202	4.202	4.202	4.202	4.202	3.302	0.9664	0.088	0	0	0	0.7104	1.3712	0	-0.61	0	0	0	0	-1.7712	0	-0.0256	1.3012	3.4212	4.202	4.202	4.202	2.9212	3.302	2.5212	1.6604	-0.25
0	0	0	2.5212	4.202	4.202	3.2772	4.202	1.8164	0.232	0	0.3904	2.082	1.2404	0	0	0	1.3012	4.202	4.202	4.202	4.202	4.202	4.202	3.302	3.2924	0.738	0	0	-0.29	-0.1204	0	0	0	0	0	0	0	0.1024	0.3072	2.726	4.202	4.202	4.202	4.202	4.202	4.202	4.202	2.982	0.2304
1.1604	-0.16	0	2.5212	4.202	4.202	4.202	4.202	3.7412	0.11	0	0	-0.2304	-0.2	0	0	0	0.2304	2.982	4.202	4.202	4.202	4.202	4.202	4.202	4.202	3.2924	-0.488	0	0	0	0	0	0	0	0	0	0	-0.7024	-0.16	2.8412	4.202	4.202	4.202	4.202	4.202	4.202	4.202	2.982	0.4864
[truncated: 50 more columns]

## Sheet: Sheet2
0	0	0	0	0	-0.45	-0.1024	0	-0.45	-0.1024	0	0	0	0	0	0	0	0	0	0	0	0	0	0	0	0	0	0	0	0	0	0	0	2.5212	4.202	4.202	2.0212	1.0512	-0.2304	0	-0.232	3.4972	4.202	3.7412	4.202	4.202	4.202	4.202	0.8404	0
0	0	0	0	0	0	0	0	0	0	0	0	0	0	0	0	0	0	0	0	0	0	0	0	0	0	0	0	0	0	0	0	-0.1024	1.0452	3.302	4.202	4.202	0.3404	0	0	0	0.8404	2.0604	1.83	3.7412	4.202	4.202	2.3164	0	0
0	0	0	0	0	0	0	0	0	0	0	0	0	0	0	0	0	0	0	0	0	0	0	0	0	0	0	0	0	0	0	0	0	0	0.5952	2.0212	0.8404	0	0	0	0	0	0	0	1.4164	3.9972	3.2164	0.738	0	0
0	0	0	0	0	0	0	0	0	0	0	0	0	0	0	0	0	0	0	0	0	0	0	0	0	0	0	0	0	0	0	0	0	0	0.1024	0.2	0	-0.1024	-0.36	-0.2304	0	0	0	0	0.288	1.238	0.45	0	0	0
0	0	0	0	0	0	0	0	0	0	0	0	0	0	0	0	0	0	0	0	0	0	0	0	0	0	0	0	0	0	0	0	0	0.8404	2.726	2.6652	2.1372	2.47	3.2412	2.2012	0.45	0	0	0	0	-0.25	0	0	0	0
0	0	0	0	0	0	0	0	0	0	0	0	0	0	0	0	0	0	0	0	0	0	0	0	0	0	0	0	0	0	0	0.45	1.7404	4.202	4.202	4.202	3.946	4.202	4.202	4.202	3.4212	0.3796	0	0	0	0	0	0	0	0
0	0	0	0	0	0	0	0	0	0	0	0	0	0	0	0	0	0	0	0	0	0	0	0	0	0	0	0	0	0	0	1.2404	4.202	4.202	4.202	4.202	4.202	4.202	4.202	2.5212	2.8412	0.61	0	0	0	0	0	0	0	0
0	0	0	0	0	0	0	0	0	0	0	0	0	0	0	0	0	0	0	0	0	0	0	0	0	0	0	0	0	0	-0.36	1.3104	3.702	3.7412	4.202	4.202	3.6772	2.5212	1.8164	0	-0.3904	0	0	0	0	0	0	0	0	0
0	0	0	0	0	0	0	0	0	0	0	0	0	0	0	0	0	0	0	0	0	0	0	0	0	0	0	0	0	0	0	0	0.3796	2.73	3.2804	1.9964	0.578	0	-0.488	0	0	0	0	0	0	0	0	0	0	0
0	0	0	0	0	0	0	-0.48	0	-0.75	0	0	0	0	0	0	0	0	0	0	0	0	0	0	0	0	0	0	0	0	0	0	0	0.45	0.29	0	0	0	0	0	0	0	0	0	0	0	0	0	0	0
0	0	0	0	0	0	0	-0.384	0.16	-0.168	0	0.61	1.5996	0.61	0	0	0	0	0	0	0	0	0	0	0	0	0	0	0	0	0	0	0	0	0	0	0	0	0	0	0	0	0	0	0	0	0	0	0	0
0	0	0	0	0	-0.16	0	0.7124	2.5852	3.4972	2.5212	3.7412	4.202	0.6356	-0.128	0	0	0	0	0	0	0	0	0	0	0	0	0	0	0	0	0	0	0	0	0	0	0	0	0	0	0	0	0	0	0	0	0	0	0
0	0	0	0	0.45	2.0604	2.5212	3.946	4.202	4.202	4.202	4.202	2.5212	0	0	0	0	0	0	0	0	0	0	0	0	0	0	0	0	0	0	0	0	0	0	0	0	0	0	0	0	0	0	0	0	0	0	0	0	0
0	0	0	0	0.29	3.7412	4.202	4.202	4.202	4.202	4.202	4.202	3.0212	-0.25	0	0	0	0	0	0	0	0	0	0	0	0	0	0	0	0	0	0	0	0	0	0	0	0	0	0	0	0	0	0	0	0	0	0	0	0
0	0	0	-0.8464	0.3072	2.726	4.202	4.202	4.202	4.202	4.202	4.202	2.7772	-0.128	0	0	0	0	0	0	0	0	0	0	0	0	0	0	0	0	0	0	0	0	0	0	0	0	0	0	0	0	0	0	0	0	0	0	0	0
0	0	0	-0.39	0.3344	3.4972	4.202	4.202	4.202	4.202	4.202	4.202	2.5212	0	-0.3072	0	0	0	0	0	0	0	0	0	0	0	0	0	0	0	0	0	0	0	0	0	0	0	0	0	0	0	0	0	0	0	0	0	0	0
0	0	0	0	0	1.958	3.9972	4.202	4.202	4.202	4.202	4.202	4.202	1.1604	-0.16	0	0	0	0	0	0	0	0	0	0	0	0	0	0	0	0	0	0	0	0	0	0	0	0	0	0	0	0	0	0	0	0	0	0	0
0	0	0	0	0	0.61	3.7412	4.202	4.202	4.202	4.202	4.202	4.202	2.3012	-0.25	0	0	0	0	0	0	0	0	0	0	0	0	0	0	0	0	0	0	0.25	0.05	0	0	0	0	0	0	0	0	0	0	0	0	0	0	0
0	0	0	0	0	0	2.5212	4.202	4.202	4.202	4.202	4.202	3.482	1.1852	-0.1024	0	0	0	0	0	0	0	0	0	0	0	0	0	0	0	0	0	0.45	1.882	1.4076	0	0	0	0	0	0	0	0	0	0	0	0	0	0	0
0	0	0	0	0	0.16	2.8412	4.202	4.202	4.202	4.202	4.202	3.4212	0.95	0	0	0	0	0	0	0	0	0	0	0	0	0	0	0	0	0	0	0.29	3.5364	3.946	2.5212	1.5452	-0.3524	0	0	-0.2304	-0.352	0	0	0	0	0	0	0	0
0	0	0	0	0	0.032	3.0972	4.202	4.202	4.202	3.9972	4.202	4.202	0.0596	0	0	0	0	0	0	0	0	0	0	0	0	0	0	0	0	0	0	0	2.5212	4.202	3.702	1.8164	-0.488	0	0	0.3072	-0.0196	0	0	0	0	0	0	0	0
0	0	0	0	0	0	2.5212	4.202	4.202	3.7412	3.114	3.2164	2.3164	0	0	0	0	0	0	0	0	0	0	0	0	0	0	0	0	0	0	0	0.8404	4.202	3.702	1.7712	0	0	0	0.8404	2.726	3.482	0.8404	0	0	0	0	0	0	0
0	0	0	0	0	0	0.8404	3.0212	2.2652	2.7172	1.85	1.35	0.162	0	0	0	0	0	0	0	0	0	0	0	0	0	0	0	0	0	0	-0.3904	3.302	4.202	4.202	3.702	2.5212	2.5212	2.5212	4.202	4.202	4.202	3.0212	0.25	0	0	0	0	0	0
0	0	0	0	0	0	0	-0.25	0	-0.0524	0.25	0	0	0	0	0	0	0	0	0	0	0	0	0	0	0	0	0	0	0	0	0	2.0604	4.202	4.202	4.202	4.202	4.202	4.202	4.202	4.202	4.202	3.226	0.3524	0	0	0	0	0	0
0	0	0	0	0	0	0	0	0	0	0	0	0	0	0	0	0	0	0	0	0	0	0	0	0	0	0	0	0	0	0	-0.45	1.51	3.5364	4.202	2.726	3.302	4.202	4.202	4.202	4.202	4.202	2.982	0.2304	0	0	0	0	0	0
0	0	0	0	0	0	0	0	0	0	0	0	0	0	0	0	0	0	0	0	0	0	0	0	0	0	0	0	0	0	0	0	0	0.738	2.0212	0.3072	0.5952	2.1972	2.7772	3.0212	4.202	4.202	3.9972	0.738	-0.61	0	0	0	0	0
0	0	0	0	0	0	0	0	0	0	0	0	0	0	0	0	0	0	0	0	0	0	0	0	0	0	0	0	0	0	0	0	0	0	0.5904	0	0	-0.032	0.128	0.25	1.3404	2.5212	0.8404	0	0	0	0	0	0	0
0	0	0	0	0	0	0	0	0	0	0	0	0	0	0	0	0	0	0	0	0	0	0	0	0	0	0	0	0	0	0	0	0	0	-1.1356	-0.1024	0	0	0	0	0	0	0	0	0	0	0	0	0	0
0	0	0	0	0	0	0	0	0	0	0	0	0	0	0	0	0	0	0	0	0	0	0	0	0	0	0	0	0	0	0	0	0	0	0	0	0	0	0	0	0	0	0	0	0	0	0	0	0	0
0	0	0	0	0	0	0	0	0	0	0	0	0	0	0	0	0	0	0	0	0	0	0	0	0	0	0	0	0	0	0	0	0	0	0	0	0	0	0	0	0	0	0	0	0	0	0	0	0	0
0	0	0	0	0	0	0	0	0	0	0	0	0	0	0	0	0	0	0	0	0	0	0	0	0	0	0	0	0	0	0	0	0	0	0	0	0	0	0	0	0	0	0	0	0	0	0	0	0	0
0	0	0	0	0	0	0	0	0	0	0	0	0	0	0	0	0	0	0	0	0	0	0	0	0	0	0	0	0	0	0	0	0	0	0	0	0	0	0	0	0	0	0	0	0	0	0	0	0	0
0	0	0	0	0	0	0	0	0	0	0	0	0	0	0	0	0	-2.214	0	0	0	-0.25	0	0	0	0	0	0	0	0	0	0	0	0	0	0	0	0	0	0	0	0	0	0	0	0	0	0	0	0
0	0	0	0	0	0	0	0	0	0	0	0	-0.2	0	-0.25	-0.384	0	-0.1024	0	0	0.738	1.1356	0	0	0	0	0	0	0	0	0	0	0	0	0	0	0	0	0	0	0	0	0	0	0	0	0	0	0	0
0	0	0	0	0	0	0	0	0	0	0	0	-0.21	0	0.95	0.5524	0.4352	0.2752	0	0.488	3.2924	4.202	0.8404	0	0	0	0	0	0	0	0	0	0	0	0	0	0	0	0	0	0	0	0	0	0	0	0	0	0	0
0	0	0	0	0	0	0	0	0	0	-0.25	1.11	3.2804	2.5212	3.4212	3.626	2.982	3.302	2.5212	3.4972	4.202	4.202	4.202	0.8404	0	0	0	0	0	0	0	0	0	0	0	0	0	0	0	0	0	0	0	0	0	0	0	0	0	0
0	0	0	0	0	0	0	0	0	0	0	2.0604	4.202	4.202	4.202	4.202	4.202	4.202	4.202	4.202	4.202	4.202	4.202	3.4212	0.45	0	0	0	0	0	0	0	0	0	0	0	0	0	0	0	0	0	0	0	0	0	0	0	0	0
0	0	0	0	0	0	0	0	0	0	0	2.0212	4.202	4.202	4.202	4.202	4.202	4.202	4.202	4.202	4.202	4.202	4.202	4.202	1.7404	0	0	0	0	0	0	0	0	0	0	0	0	0	0	0	0	0	0	0	0	0	0	0	0	0
0	0	0	0	0	0	0	0	0	0	-1.11	1.3104	3.702	4.202	4.202	4.202	4.202	4.202	4.202	4.202	4.202	4.202	4.202	4.202	2.5212	0	0	0	0	0	0	0	0	0	0	0	0	0	0	0	0	0	0	0	0	0	0	0	0	0
0	0	0	0	0	0	0	0	0	0	0	0	2.5212	4.202	4.202	4.202	4.202	4.202	4.202	4.202	4.202	4.202	4.202	4.202	0.8404	0	0	0	0	0	0	0	0	0	0	0	0	0	0	0	0	0	0	0	0	0	0	0	0	0
0	0	0	0	0	0	0	0	0	0	0	-0.61	3.5364	4.202	4.202	4.202	4.202	4.202	3.7412	2.5212	2.5212	3.802	2.5212	0.8404	0	0	0	0	0	0	0	0	0	0	0	0	0	0	0	0	0	0	0	0	0	0	0	0	0	0
0	0	0	0	0	0	0	0	0	0	0	0	0.738	2.3164	3.882	4.202	4.202	3.5364	0.61	0	0	-0.6404	0	0	0	0	0	0	0	0	0	0	0	0	0	0	0	0	0	0	0	0	0	0	0	0	0	0	0	0
0	0	0	0	0	0	0	0	0	0	0	0	0	0	1.1804	3.1012	2.3164	0.738	0	0	0	0	0	0	0	0	0	0	0	0	0	0	0	0	0	0	0	0	0	0	0	0	0	0	0	0	0	0	0	0
0	0	0	0	0	0	0	0	0	0	0	0	0	0	0.25	0.55	0	0	0	0	0	0	0	0	0	0	0	0	0	0	0	0	0	0	0	0	0	0	0	0	0	0	0	0	0	0	0	0	0	0
0	0	0	0	0	0	0	0	0	0	0	0	0	0	0	-0.25	0	0	0	0	0	0	0	0	0	0	0	0	0	0	0	0	0	0	0	0	0	0	0	0	0	0	0	0	0	0	0	0	0	0
0	0	0	0	0	0	0	0	0	0	0	0	0	0	0	0	0	0	0	0	0	0	0	0	0	0	0	0	0	0	0	0	0	0	0	0	0	0	0	0	0	0	0	0	0	0	0	0	0	0
0	0	0	0	0	0	0	0	0	0	0	0	0	0	0	0	0	0	0	0	0	0	0	-0.61	0	0	0	0	0	-0.738	0	0	0	0	0	0	0	0	0	0	0	0	0	0	0	0	0	0	0	0
0	0	0	0	0	0	0	0	0	0	0	0	0	0	0	0	0	0	0	0	0	0	0.61	2.4996	0.45	0	0.8404	2.5212	2.5212	2.3164	0	0	0	0	0	0	0	0	0	0	0	0	0	0	0	0	0	0	0	0
0	0	0	0	0	0	0	0	0	0	0	0	0	0	0	0	0	0	0	0	0	-0.128	2.3164	4.202	3.4212	2.5212	4.202	4.202	4.202	3.482	0.4804	0	0	0	0	0	0	0	0	0	0	0	0	0	0	0	0	0	0	0
0	0	0	0	0	0	0	0	0	0	0	0	0	0	0	0	0	0	0	0	0	-0.1024	2.726	4.202	4.202	4.202	4.202	4.202	4.202	4.202	2.006	-0.1024	0	0	0	0	0	0	0	0	0	0	0	0	0	0	0	0	0	0
0	0	0	0	0	0	0	0	0	0	0	0	0	0	0	0	0	0	0	0	0	0	2.5212	4.202	4.202	4.202	4.202	4.202	4.202	4.202	2.5212	0	0	0	0	0	0	0	0	0	0	0	0	0	0	0	0	0	0	0
0	0	0	0	0	0	0	0	0	0	0	0	0	0	0	0	0	0	0	0	0	0	2.5212	4.202	4.202	4.202	4.202	4.202	4.202	4.202	4.202	0.8404	0	0	0	0	0	0	0	0	0	0	0	0	0	0	0	0	0	0
0	0	0	0	0	0	0	0	0	0	0	0	0	0	0	0	0	0	0	0	-1.83	0.128	2.7772	4.202	4.202	4.202	4.202	4.202	4.202	4.202	4.202	2.5212	0	0	0	0	0	0	0	0	0	0	0	0	0	0	0	0	0	0
0	0	0	0	0	0	0	0	0	0	0	0	0	0	0	0	0	0	0	0	0	-0.232	1.8164	4.202	4.202	4.202	4.202	4.202	4.202	4.202	4.202	4.202	-0.1844	-0.2	0	0	0	0	0	0	0	0	0	0	0	0	0	0	0	0
0	0	0	0	0	0	0	0	0	0	0	0	0	0	0	0	0	0	0	0	0	0	0	1.3012	4.202	4.202	4.202	4.202	2.5212	2.5212	3.0212	1.0964	0.128	0	0	0	0	0	0	0	0	0	0	0	0	0	0	0	0	0
0	0	0	0	0	0	0	0	0	0	0	0	0	0	0	0	0	0	0	0	0	0	0	0.2304	2.982	4.202	3.7412	1.5964	0	0	-0.25	0	0	0	0	0	0	0	0	0	0	0	0	0	0	0	0	0	0	0
0	0	0	0	0	0	0	0	0	0	0	0	0	0	0	0	0	0	0	0	0	0	0	0	0.8404	2.0604	1.11	0.122	0	0	0	0	0	0	0	0	0	0	0	0	0	0	0	0	0	0	0	0	0	0
-0.128	0	0	0	0	0	0	0	0	0	0	0	0	0	0	0	0	0	0	0	0	0	0	0	0	0	0	0	0	0	0	0	0	0	0	0	0	0	0	0	0	0	0	0	0	0	0	0	0	0
0	0	0	0	0	0	0	0	0	0	0	0	0	0	0	0	0	0	0	0	0	0	0	0	0	0	0	0	0	0	0	0	0	0	0	0	0	0	0	0	0	0	0	0	0	0	0	0	0	0
0	0	0	0	0	0	0	0	0	0	0	0	0	0	0	0	0	0	0	0	0	0	0	0	0	0	0	0	0	0	0	0	0	0	0	0	0	0	0	0	0	0	0	0	0	0	0	0	0	0
0	0	0	0	0	0	0	0	0	0	0	0	0	0	0	0	0	0	0	0	0	0	0	0	0	0	0	0	0	0	0	0	0	0	0	0	0	0	0	0	0	0	0	0	0	0	0	0	0	0
-0.45	0	0	0	0	0	0	0	0	0	0	0	0	0	0	0	0	0	0	0	0	0	0	0	0	0	0	0	0	0	0	0	0	0	0	0	0	0	0	0	0	0	0	0	0	0	0	0	0	0
0	0	0	0	0	0	0	0	0	0	0	0	0	0	0	0	0	0	0	0	0	0	0	0	0	0	0	0	0	0	0	0	0	0	0	0	0	0	0	0	0	0	0	0	0	0	0	0	0	0
0	0	0	0	0	0	0	0	0	0	0	0	0	0	0	0	0	0	0	0	0	0	0	0	0	0	0	0	0	0	0	0	0	0	0	0	0	0	0	0	0	0	0	0	0	0	0	0	0	0
0	0	0	0	0	0	0	0	0	0	0	0	0	0	0	0	0	0	0	0	0	0	0	0	0	0	0	0	0	0	0	0	0	0	0	0	0	0	0	0	0	0	0	0	0	0	0	0	0	0
0	0	0	0	0	0	0	0	0	0	0	0	0	0	0	0	0	0	0	0	0	0	0	0	0	0	0	0	0	0	0	0	0	0	0	0	0	0	0	0	0	0	0	0	0	0	0	0	0	0
0	0	0	0	0	0	0	0	0	0	0	0	0	0	0	0	0	0	0	0	0	0	0	0	0	0	0	0	0	0	0	0	0	0	0	0	0	0	0	0	0	0	0	0	0	0	0	0	0	0
0	0	0	0	0	0	0	0	0	0	0	0	0	0	0	0	0	0	0	0	0	0	0	0	0	0	0	0	0	0	0	0	0	0	0	0	0	0	0	0	0	0	0	0	0	0	0	0	0	0
0	0	0	0	0	0	0	0	0	0	0	0	0	0	0	0	0	0	0	0	0	0	0	0	0	0	0	0	0	0	0	0	0	0	0	0	0	0	0	0	0	0	0	0	0	0	0	0	0	0
0	0	0	0	0	0	0	0	0	0	0	0	0	0	0	0	0	0	0	0	0	0	0	0	0	0	0	0	0	0	0	0	0	0	0	0	0	0	0	0	0	0	0	0	0	0	0	0	0	0
0	0	0	0	0	0	0	0	0	0	0	0	0	0	0	0	0	0	0	0	0	0	0	0	0	0	0	0	0	0	0	0	0	0	0	0	0	0	0	0	0	0	0	0	0	0	0	0	0	0
0	0	0	0	0	0	0	0	0	0	0	0	0	0	0	0	0	0	0	0	0	0	0	0	0	0	0	0	0	0	0	0	0	0	0	0	0	0	0	0	0	0	0	0	0	0	0	0	0	0
0	0	0	0	0	0	0	0	0	0	0	0	0	0	0	0	0	0	0	0	0	0	0	0	0	0	0	0	0	0	0	0	0	0	0	0	0	0	0	0	0	0	0	0	0	0	0	0	0	0
0	0	0	0	0	0	0	0	0	0	0	0	0	0	0	0	0	0	0	0	0	0	0	0	0	0	0	0	0	0	0	0	0	0	0	0	0	0	0	0	0	0	0	0	0	0	0	0	0	0
0	0	0	0	0	0	0	0	0	0	0	0	0	0	0	0	0	0	0	0	0	0	0	0	0	0	0	0	0	0	0	0	0	0	0	0	0	0	0	0	0	0	0	0	0	0	0	0	0	0
0	0	0	0	0	0	0	0	0	0	0	0	0	0	0	0	0	0	0	0	0	0	0	0	0	0	0	0	0	0	0	0	0	0	0	0	0	0	0	0	0	0	0	0	0	0	0	0	0	0
0	0	0	0	0	0	0	0	0	0	0	0	0	0	0	0	0	0	0	0	0	0	0	0	0	0	0	0	0	0	0	0	0	0	0	0	0	0	0	0	0	0	0	0	0	0	0	0	0	0
0	0	0	0	0	0	0	0	0	0	0	0	0	0	0	0	0	0	0	0	0	0	0	0	0	0	0	0	0	0	0	0	0	0	0	0	0	0	0	0	0	0	0	0	0	0	0	0	0	0
0	0	0	0	0	0	0	0	0	0	0	0	0	0	0	0	0	0	0	0	0	0	0	0	0	0	0	0	0	0	0	0	0	0	0	0	0	-0.2	0	0	0	0	0	0	0	0	0	0	0	0
0	0	0	0	0	0	0	0	0	0	0	0	0	0	0	0	0	0	0	0	0	0	0	0	0	0	0	0	0	0	0	0	0	0	0	-0.2304	0	-0.338	0	0	0	0	0	0	0	0	0	0	0	0
0	0	0	0	0	0	0	0	0	0	0	0	0	0	0	0	0	0	0	0	0	0	0	0	0	0	0	0	0	0	0	0	0	0	0	1.3012	2.5212	3.9972	0.8404	0	0	0	0	0	0	0	0	0	0	0
0	0	0	0	0	0	0	0	0	0	0	0	0	0	0	0	0	0	0	0	0	0	0	0	0	0	0	0	0	0	0	0	0	0	0.1876	3.946	4.202	4.202	2.5212	0	0.5904	1.2404	0.45	0	0	0	0	0	0	0
0	0	0	0	0	0	0	0	0	0	0	0	0	0	0	0	0	0	0	0	0	0	0	0	0	0	0	0	0	0	0	0	0	0	0.45	3.4212	4.202	4.202	4.202	2.5212	3.702	4.202	2.2404	0.25	0	0	0	0	0	0
0	0	0	0	0	0	0	0	0	0	0	0	0	0	0	0	0	0	0	0	0	0	0	0	0	0	0	0	0	0	0	0	0	0	0	2.5212	4.202	4.202	4.202	4.202	4.202	4.202	3.7412	1.11	0	0	0	0	0	0
0	0	0	0	0	0	0	0	0	0	0	0	0	0	0	0	0	0	0	0	0	0	0	0	0	0	0	0	0	0	0	0	0	0	0.8404	4.202	4.202	4.202	4.202	4.202	4.202	4.202	4.202	2.0604	0	0	0	0	0	0
0	0	0	0	0	0	0	0	0	0	0	0	0	0	0	0	0	0	0	0	0	0	0	0	0	0	0	0	0	0	0	0	0	-0.25	3.0212	4.202	4.202	4.202	4.202	4.202	4.202	2.726	3.9972	2.7772	-0.128	0	0	0	0	0
-0.25	0	0	0	0	0	0	0	0	0	0	0	0	0	0	0	0	0	0	0	0	0	0	0	0	0	0	0	0	0	0	0	0	0	2.5212	4.202	4.202	4.202	4.202	4.202	2.726	0.3072	0.738	0.6356	0	0	0	0	0	0
0	0	0	0	0	0	0	0	0	0	0	0	0	0	0	0	0	0	0	0	0	0	0	0	0	0	0	0	0	0	0	0	0	-0.6804	2.2012	3.302	2.982	2.5212	3.4212	3.0212	3.7412	-0.3156	0	0	0	0	0	0	0	0
0	0	0	0	0	0	0	0	0	0	0	-0.6356	0.1024	0	0	0	0	0	0	0	0	0	0	0	0	0	0	0	0	0	0	0	0	0	0	0.0704	0.2304	0	0.55	0.75	0.21	0.16	0	0	0	0.5904	-1.3404	0	0	0
0	0	0	0	0	0	0	0	0	0	0.8404	4.202	1.5452	0.25	0	0	0	0	0	0	0	0	0	0	0	0	0	0	0	0	0	0	0	0	0	0	0	0	-0.25	0	0	0	0	0	0	-0.5904	0	0	0	0
0.8404	0	0	0	0	0	0	0	-0.2304	0.5204	4.202	4.202	4.202	1.9844	-0.45	0	0	0	0	0	0	0	0	0	0	0	0	0	0	0	0	0	0	0	0	0	0	0	0	0	0	0	0	0	0	0	0	0	0	0
3.302	-0.0704	-0.76	0	0	0	0	0	0	0.45	1.7404	3.4212	2.2652	0.7124	0	0	0	0	0	0	0	0	0	0	0	0	0	0	0	0	0	0	0	0	0	0	0	0	0	0	0	0	-0.2	0	-0.45	0	0	0	0	0
2.5212	0	0	0	0	0	0	-0.128	0	0	0	-0.45	0	0	0	0	0	0	0	0	0	0	0	0	0	0	0	0	0	0	0	0	0	0	0	0	0	0	0	0	0	0	1.01	2.0604	1.7404	0	-0.2304	0	0	0
2.5212	0	0	0	0	0	0.288	0.2416	0	0	0	0	0	0	0	0	0	0	0	0	0	0	0	0	0	0	0	0	0	0	0	0	0	0	0	0	0	0	0	0	0	0.36	2.7804	4.202	4.202	2.5212	1.3012	0	-0.3904	0
2.5212	0	0	0	0	-0.1024	1.6212	3.702	2.3164	0.738	0	0	0	0	0	0	0	0	0	0	0	0	0	0	0	0	0	0	0	0	0	0	0	0	0	0	0	0	0	0	0	1.5604	4.202	4.202	4.202	4.202	4.202	2.5212	1.6212	0
3.0212	-0.25	0	0	0	0.61	3.7412	4.202	4.202	3.9972	1.1604	0.16	0	0	0	0	0	0	0	0	0	0	0	0	0	0	0	0	0	0	0	0	0	0	0	0	0	0	0	0	0.8404	4.202	4.202	4.202	4.202	4.202	4.202	4.202	2.5212	0
0.8404	0	0	0	0	2.0604	4.202	4.202	4.202	4.202	4.202	-0.5204	0	0	0	0	0	0	0	0	0	0	0	0	0	0	0	0	0	0	0	0	0	0	0	0	0	0	-0.25	0.1204	4.202	4.202	4.202	4.202	4.202	4.202	4.202	4.202	2.5212	0
0	0	0	-0.25	1.3404	4.202	4.202	4.202	4.202	4.202	2.5212	0	0	0	0	0	0	0	0	0	0	0	0	0	0	0	0	0	0	0	0	0	0	0	0	0	0	0	0	0.2304	2.982	4.202	4.202	4.202	4.202	4.202	4.202	4.202	4.202	0.6356
0	0	0	0	1.0452	4.202	4.202	4.202	4.202	4.202	2.7772	-0.128	0	0	0	0	0	0	0	0	0	0	0	0	0	0	0	0	0	0	0	0	-0.3072	0.25	-0.11	0	0	0	-1.1712	0	1.0964	4.202	4.202	4.202	4.202	4.202	4.202	4.202	3.9972	2.214
0	0	0	-0.4864	0.3072	1.9452	2.726	2.5212	3.4212	2.726	2.0604	-0.61	0	0	0	0	0	0	0	0	0	0	0	0	0	0	0	0	0	0	0	-0.3072	-0.288	1.9164	3.7412	0.8404	0	0	0	0	0.384	2.7772	4.202	4.202	4.202	4.202	4.202	4.202	4.202	0.6356
[truncated: 50 more columns]

## Sheet: Sheet3
0	0	0	0	0	0	0	0	0	0	0	0	0	0	0	0	0	0	0	0	0	0	0	0	0	0	0	0	0	0	0	-0.0596	3.302	2.5212	3.226	2.2652	0.1024	0	0	0	0	0	-0.45	2.2404	4.202	4.202	2.5212	0	0	0
0	0	0	0	0	0	0	0	0	0	0	0	0	0	0	0	0	0	0	0	0	0	0	0	0	0	0	0	0	0	0	0.3904	3.302	4.202	4.202	4.202	2.726	1.0452	0.1024	0	0	0	0	0.25	1.3404	2.982	3.4212	-0.45	0	0
0	0	0	0	0	0	0	0	0	0	0	0	0	0	0	0	0	0	0	0	0	0	0	0	0	0	0	0	0	0	0	0	2.0604	4.202	4.202	4.202	4.202	3.302	0.7104	-0.288	0	0	0	0	0	0.2304	-0.3796	0	0	0
0	0	0	0	0	0	0	0	0	0	0	0	0	0	0	0	0	0	0	0	0	0	0	0	0	0	0	0	0	0	0	0	0.61	2.8412	4.202	4.202	4.202	3.7412	-0.29	0	0	0	0	0	0	0	0	0	0	0
0	0	0	0	0	0	0	0	0	0	0	0	0	0	0	0	0	0	0	0	0	0	0	0	0	0	0	0	0	0	0	0	0	1.1712	1.6212	2.5212	3.4212	0.8404	0	0	0	0	0	0	0	0	0	0	0	0
0	0	0	0	0	0	0	0	0	0	0	0	0	0	0	0	0	0	0	0	0	0	0	0	0	0	0	0	0	0	0	0	0	-0.3904	0	0	-0.45	0	0	0	0	0	0	0	0	0	0	0	0	0
0	0	0	0	0	0	0	0	0	0	0	0	0	0	0	0	0	0	0	0	0	0	0	0	0	0	0	0	0	0	0	0	0	0	0	0	0	0	0	0	0	0	0	0	0	0	0	0	0	0
0	0	0	0	0	0	0	0	0	0	0	0	0	0	0	0	0	0	0	0	0	0	0	0	0	0	0	0	0	0	0	0	0	0	0	0	0	0	0	0	0	0	0	0	0	0	0	0	0	0
0	0	0	0	0	0	0	0	0	0	0	0	0	0	0	0	0	0	0	0	0	0	0	0	0	0	0	0	0	0	0	0	0	0	0	0	0	0	0	0	0	0	0	0	0	0	0	0	0	0
0	0	0	0	0	0	0	0	0	0	0	0	0	0	0	0	0	0	0	0	0	0	0	0	0	0	0	0	0	0	0	0	0	0	0	0	0	0	0	-0.3072	0	0	0	0	0	0	0	0	0	0
0	0	0	0	0	0	0	0	0	0	0	0	0	0	0	0	0	0	0	0	0	0	0	0	0	0	0	0	0	0	0	0	0	0	0	0	0	0	0	0	0	0	0	0	0	0	0	0	0	0
0	0	0	0	0	0	0	0	0	0	0	0	0	0	0	0	0	0	0	0	0	0	0	0	0	0	0	0	0	0	0	0	0	0	0	0	0	0	0	0	0	0	0	0	0	0	0	0	0	0
0	0	0	0	0	0	0	0	0	0	0	0	0	0	0	-0.1024	0	0	0	0	0	0	0	0	0	0	0	0	0	0	0	0	0	0	0	0	0	0	0	0	0	0	0	0	0	0	0	0	0	0
0	0	0	0	0	0	0	0	0	0	0	0	-0.25	0.05	1.638	0.8404	0	0	0	0	0	0	0	0	0	0	0	0	0	0	0	0	0	0	0	0	0	0	0	0	0	0	0	0	0	0	0	0	0	0
0	0	0	0	0	0	0	0	0	0	0	0	0	0	2.3164	4.202	-0.3156	-0.2624	0	0	0	0	0	0	0	0	0	0	0	0	0	0	0	0	0	0	0	0	0	0	0	0	0	0	0	0	0	0	0	0
0	0	0	0	0	0	0	0	0	0	0	0	-0.738	1.1356	2.5212	1.0452	0	0	0	0	0	0	0	0	0	0	0	0	0	0	0	0	0	0	0	0	0	0	0	0	0	0	0	0	0	0	0	0	0	0
0	0	0	0	0	0	0	-0.16	0	0	0	0	0	-0.25	0	0.1024	0	0	0	0	0	0	0	0	0	0	0	0	0	0	0	0	0	0	0	0	0	0	0	0	0	0	0	0	0	0	0	0	0	0
0	0	0	0	-0.2	0.04	0.3404	2.8412	1.7404	0.05	0	0	0	0	0	-0.9664	0	0	0	0	0	0	0	0	0	0	0	0	0	0	0	0	0	0	0	0	0	0	0	0	0	0	0	0	0	0	0	0	0	0
0	0	0	0	0	-0.1024	0.4352	2.982	3.226	0.1476	0	0	0	0	0	0	0	0	0	0	0	0	0	0	0	0	0	0	0	0	0	0	0	0	0	0	0	0	0	0	0	0	0	0	0	0	0	0	0	0
0	0	0	0	0	0	-0.25	1.3404	1.2404	-0.2	0	0	0	0	0	0	0	0	0	0	0	0	0	0	0	0	0	0	0	0	0	0	0	0	0	0	0	0	-0.45	0	0	0	0	0	0	0	0	0	0	0
0	0	0	0	0	0	0	0	0	0	0	0	0	0	0	0	0	0	0	0	0	0	0	0	0	0	0	0	0	0	0	0	0	0	0	0	0.1476	1.5452	1.7404	0	0	0	0	0	0	0	0	0	0	0
0	0	0	0	0	0	0	0	0	0	0	0	0	0	0	0	0	0	0	0	0	0	0	0	0	0	0	0	0	0	0	0	0	0	0	-0.2	1.51	3.7412	4.202	2.5212	0.6356	0	0	0	0	0	0	0	0	0
0	0	0	0	0	0	0	0	0	0	0	0	0	0	0	0	0	0	0	0	0	0	0	0	0	0	0	0	0	0	0	0	0	0	0	0	1.11	3.7412	4.202	3.9972	2.714	-0.25	0	0	0	0	0	0	0	0
0	0	0	0	0	0	0	0	0	0	0	0	0	0	0	0	0	0	0	0	0	0	0	0	0	0	0	0	0	0	0	0	0	0	0	0	0.1476	1.5452	3.9972	4.202	1.8556	-0.16	0	0	0	0	0	0	0	0
0	0	0	0	0	0	0	0	0	0	0	0	0	0	0	0	0	0	0	0	0	0	0	0	0	0	0	0	0	0	0	0	0	0	0	0	0	0	0.738	1.7916	0.45	0	0	0	0	0	0	0	0	0
0	0	0	0	0	0	0	0	0	0	0	0	0	0	0	0	0	0	0	0	0	0	0	0	0	0	0	0	0	0	0	0	0	0	0	0	0	0	0	-0.128	0	0	0	0	0	0	0	-0.6356	0.1024	0
0	0	0	0	0	0	0	0	0	0	0	0	0	0	0	0	0	0	0	0	0	0	0	0	0	0	0	0	0	0	0	0	0	0	0	0	0	0	0	0	0	0	0	0	0	0	0	2.5212	-0.6356	0
0	0	0	0	0	0	0	0	0	0	0	0	0	0	0	0	0	0	0	0	0	0	0	0	0	0	0	0	0	0	0	0	0	0	0	0	0	0	0	0	0	0	0	0	0	0	0	-0.6356	0	0
0	0	0	0	0	0	0	0	0	0	0	0	-0.1024	-0.0256	-0.2304	0	0	0	0	0	0	0	0	0	0	0	0	0	0	0	0	0	0	0	0	0	0	0	0	0	0	0	0	0	0	0	0	-0.1024	0	0
0	0	0	0	0	0	0	0	0	0	0	0	0	0	0	0	0	0	0	0	0	0	0	0	0	0	0	0	0	0	0	0	0	0	0	0	0	0	0	0	0	0	0	0	0	0	0	0	0	0
0	0	0	0	0	0	0	0	0	0	0	-0.1296	-0.3856	-0.1024	0	0	0	0	0	0	0	0	0	0	0	0	0	0	0	0	0	0	0	0	0	0	0	0	0	0	0	0	0	0	0	0	0	0	0	0
0	0	0	0	0	0	0	0	0	0	0	-0.2304	0	0	0	0	0	0	0	0	0	0	0	0	0	0	0	0	0	0	0	0	0	0	0	0	0	0	0	0	0	0	0	0	0	0	0	0	0	0
0	0	0	0	0	0	0	0	0	0	0	0	0	0	0	0	0	0	0	0	0	0	-1.3104	0	0	0	0	0	0	0	0	0	0	0	0	0	0	0	0	0	0	0	0	0	0	0	0	0	0	0
0	0	0	0	0	0	0	0	0	0	0	0	0	0	0	0	0	0	-0.3904	0	-0.2304	0.3312	0.6912	-0.4544	-0.128	0	0	0	0	0	0	0	0	0	0	0	0	0	0	0	0	0	0	0	0	0	0	0	0	0
0	0	0	0	0	0	0	0	0	0	0	0	0	-0.36	1.5604	2.5212	2.5212	2.5212	1.6212	0	0	-1.3404	0	0	0	0	0	0	0	0	0	0	0	0	0	0	0	0	0	0	0	0	0	0	0	0	0	0	0	0
0	0	0	0	0	0	0	0	0	0	0	0	0	0	1.6212	4.202	4.202	4.202	2.5212	0	0	0	0	0	0	0	0	0	0	0	0	0	0	0	0	0	0	0	0	0	0	0	0	0	0	0	0	0	0	0
0	0	0	0	0	0	0	0	0	0	0	0	0	0	0.3904	2.8412	4.202	4.202	1.3404	-0.25	0	0	0	0	0	0	0	0	0	0	0	0	0	0	0	0	0	0	0	0	0	0	0	0	0	0	0	0	0	0
0	0	0	0	0	0	0	0	0	0	0	0	0	0	0	1.11	2.5604	0.8404	0	0	0	0	0	0	0	0	0	0	0	0	0	0	0	0	0	0	0	0	0	0	0	0	0	0	0	0	0	0	0	0
0	0	0	0	0	0	0	0	0	0	0	0	0	0	0	0.25	0.25	0	0	0	0	0	0	0	0	0	0	0	0	0	0	0	0	0	0	0	0	0	0	0	0	0	0	0	0	0	0	0	0	0
0	0	0	0	0	0	0	0	0	0	0	0	0	0	0	0	0	0	0	0	0	0	0	0	0	0	0	0	0	0	0	0	0	0	0	0	0	0	0	0	0	0	0	0	0	0	0	0	0	0
0	0	0	0	0	0	0	0	0	0	0	0	0	0	0	0	0	0	0	0	0	0	0	0	0	0	0	0	0	0	0	0	0	0	0	0	0	0	0	0	0	0	0	0	0	0	0	0	0	0
0	0	0	0	0	0	0	0	0	0	0	0	0	0	0	0	0	0	0	0	0	0	0	0	0	0	0	0	0	0	0	0	0	0	0	0	0	0	0	0	0	0	0	0	0	0	0	0	0	0
0	0	0	0	0	0	0	0	0	0	0	0	0	0	0	0	0	0	0	0	0	0	0	0	0	0	0	0	0	0	0	0	0	0	0	0	0	0	0	0	0	0	0	0	0	0	0	0	0	0
0	0	0	0	0	0	0	0	0	0	0	0	0	-0.6912	0	0	0	0	0	0	0	0	0	0	0	0	0	0	0	0	0	0	0	0	0	0	0	0	0	0	0	0	0	0	0	0	0	0	0	0
0	0	0	0	0	0	0	0	0	0	0	0	0	0	0	0	0	0	0	0	0	0	0	0	0	0	0	0	0	0	0	0	0	0	0	0	0	0	0	-0.3072	0	0	0	0	0	0	0	0	0	0
0	0	0	0	0	0	0	0	0	0	0	0	0	0	0	0	0	0	0	0	0	0	0	0	0	0	0	0	0	0	0	0	0	0	0	0	0	0	0	0	0	0	0	0	0	0	0	0	0	0
0	0	0	0	0	0	0	0	0	0	0	0	0	0	0	0	0	0	0	0	0	0	0	0	0	0	0	0	0	0	0	0	0	0	0	0	0	0	0	0	0	0	0	0	0	0	0	0	0	0
-1.1712	0	0	0	0	0	0	0	0	0	0	0	0	0	0	0	0	0	0	0	0	0	0	0	0	0	0	0	0	0	0	0	0	0	0	0	0	0	0	0	0	0	0	0	0	0	0	0	0	0
0	0	0	0	0	0	0	0	0	0	0	0	0	0	0	0	0	0	0	0	0	0	0	0	0	0	0	0	0	0	0	0	0	0	0	0	0	0	0	0	0	0	0	0	0	0	0	0	0	0
0	0	0	0	0	0	0	0	0	0	0	0	0	0	0	0	0	0	0	0	0	0	0	0	0	0	0	0	0	0	0	0	0	0	0	0	0	0	0	0	0	0	0	0	0	0	0	0	0	0
0	0	0	0	0	0	0	0	0	0	0	0	0	0	0	0	0	0	0	0	0	0	0	0	0	-0.1024	0	0	0	0	0	0	0	0	0	0	0	0	0	0	0	0	0	0	0	0	0	0	0	0
0	0	0	0	0	0	0	0	0	0	0	0	0	0	0	0	0	0	0	0	0	0	0	0	-0.0596	0.8512	-0.128	0	0	0	0	0	0	0	0	0	0	0	0	0	0	0	0	0	0	0	0	0	0	0
0	0	0	0	0	0	0	0	0	0	0	0	0	0	0	0	0	0	0	0	0	0	0	-0.8404	4.202	1.6212	0	0	0	0	0	0	0	0	0	0	0	0	0	0	0	0	0	0	0	0	0	0	0	0
0	0	0	0	0	0	0	0	0	0	0	0	0	0	0	0	0	0	0	0	0	0	0	0	2.5212	2.5212	0	0	0	0	0	0	0	0	0	0	0	0	0	0	0	0	0	0	0	0	0	0	0	0
0	0	0	0	0	0	0	0	0	0	0	0	0	0	0	0	0	0	0	0	0	0	0	0	0.8404	2.5212	-0.45	0	0	0	0	0	0	0	0	0	0	0	0	0	0	0	0	0	0	0	0	0	0	0
0	0	0	0	0	0	0	0	0	0	0	0	0	0	0	0	0	0	0	0	0	0	0	0	0	0.3904	0	0	0	0	0	-0.3072	0	0	0	0	0	0	0	0	0	0	0	0	0	0	0	-1.1056	0.1024	0
0	0	0	0	0	0	0	0	0	0	0	0	0	0	0	0	0	0	0	0	0	0	0	0	0	-0.9904	0	0	0	0	0	0	0	0	0	0	0	0	0	0	0	0	0	0	0	0	0	0.2304	-0.0256	0
0	0	0	0	0	0	0	0	0	0	0	0	0	0	0	0	0	0	0	0	0	0	0	0	0	0	0	0	0	0	0	0	0	0	0	0	0	0.61	0.482	0	0	0	0	0	0	0	0	0	0	0
0	0	0	0	0	0	0	0	0	0	0	0	0	0	0	0	0	0	0	0	0	0	0	0	0	0	0	0	0	0	0	0	0	0	0	0	0	2.0604	2.8164	-0.25	0	0	0	0	0	0	0	0	0	0
0	0	0	0	0	0	0	0	0	0	0	0	0	0	0	0	0	0	0	0	0	0	0	0	0	0	0	0	0	0	0	0	0	0	0	0	-0.5904	2.802	1.3012	0	0	0	0	0	0	0	0	0	0	0
0	0	0	0	0	0	0	0	0	0	0	0	0	0	0	0	0	0	0	0	0	0	0	0	0	0	0	0	0	0	0	0	0	0	0	0	0	0.0704	0.2304	0	0	0	0	0	0	0	0	0	0	0
0	0	0	0	0	0	0	0	0	0	0	0	0	0	0	0	0	0	0	0	0	0	0	0	0	0	0	0	0	0	0	0	0	0	0	0	0	0	0	0	0	0	0	0	0	0	0	0	0	0
0	0	0	0	0	0	0	0	0	0	0	0	0	0	0	0	0	0	0	0	0	0	0	0	0	0	0	0	0	0	0	0	0	0	0	0	0	0	0	0	0	0	0	0	0	0	0	0	0	0
0	0	0	0	0	0	0	0	0	0	0	0	0	0	0	0	0	0	0	0	0	0	0	0	0	0	0	0	0	0	0	0	0	0	0	0	0	0	0	0	0	0	0	0	0	0	0	0	0	0
0	0	0	0	0	0	0	0	0	0	0	0	0	0	0	0	0	0	0	0	0	0	0	0	0	0	0	0	0	0	0	0	0	0	0	0	0	0	0	0	0	0	0	0	0	0	0	0	0	0
0	0	0	0	0	0	0	0	0	0	0	0	0	0	0	0	0	0	0	0	0	0	0	0	0	0	0	0	0	0	0	0	0	0	0	0	0	0	0	0	0	0	0	0	0	0	0	0	0	0
0	0	0	0	0	0	0	0	0	0	0	0	0	-0.2304	0	0	0	0	0	0	0	0	0	0	0	0	0	0	0	0	0	0	0	0	0	0	0	0	0	0	0	0	0	0	0	0	0	0	0	0
0	0	0	0	0	0	0	0	0	0	0	0	0	-1.3104	0	0	0	0	0	0	0	0	0	0	0	0	0	0	0	0	0	0	0	0	0	0	0	0	0	0	0	0	0	0	0	0	0	0	0	0
0	0	0	0	0	0	0	0	0	0	0	0	0	0	0	0	0	0	0	0	0	0	0	0	0	0	0	0	0	0	0	0	0	0	0	0	0	0	0	0	0	0	0	0	0	0	0	0	0	0
0	0	0	0	0	0	0	0	0	0	0	0	0	0	0	0	0	0	0	0	0	0	0	0	0	0	0	0	0	0	0	0	0	0	0	0	0	0	0	0	0	0	0	0	0	0	0	0	0	0
0	0	0	0	0	0	0	0	0	0	0	0	0	0	0	0	0	0	0	0	0	0	0	0	0	0	0	0	0	-1.7712	0	0	0	0	0	0	0	0	0	0	0	0	0	0	0	0	0	0	0	0
0	0	0	0	0	0	0	0	0	0	0	0	0	0	0	0	0	0	0	0	0	0	0	0	0	0	0	0	0	0	0	0	0	0	0	0	0	0	0	0	0	0	0	0	0	0	0	0	0	0
0	0	0	0	0	0	0	0	0	0	0	0	0	0	0	0	0	0	0	0	0	0	0	0	0	0	0	0	0	-0.4356	0.1024	0	0	0	0	0	0	0	0	0	0	0	0	0	0	0	0	0	0	0
0	0	0	0	0	0	0	0	0	0	0	0	0	0	0	0	0	0	0	0	0	0	0	0	0	0	0	0	0.45	1.8012	0.6912	-1.458	0	0	0	0	0	0	0	0	0	0	0	0	0	0	0	0	0	0
0	0	0	0	0	0	0	0	0	0	0	0	0	0	0	0	0	0	0	0	0	0	0	0	0	0	0	0	0.0596	4.202	0.8404	0.25	0	0	0	0	0	0	0	0	0	0	0	0	0	0	0	0	0	0
0	0	0	0	0	0	0	0	0	0	0	0	0	0	0	0	0	0	0	0	0	0	0	0	0	0	0	0	0	-0.1204	0.36	0	0	0	0	0	0	0	0	0	0	0	0	0	0	0	0	0	0	0
0	0	0	0	0	0	0	0	0	0	0	0	0	0	0	0	0	0	0	0	0	0	0	0	0	0	0	0	0	0	0	0	0	0	0	0	0	0	0	0	0	0	0	0	0	0	0	0	0	0
0	0	0	0	0	0	0	0	0	0	0	0	0	0	0	0	0	0	0	0	0	0	0	0	0	0	0	0	0	0	0	0	0	0	0	0	0	0	0	0	0	0	0	0	0	0	0	0	0	0
0	0	0	0	0	0	0	0	0	0	0	0	0	0	0	0	0	0	0	0	0	0	0	0	0	0	0	0	0	0	0	0	0	0	0	0	0	0	0	0	0	0	0	0	0	0	0	0	0	0
0	0	0	0	0	0	0	0	0	0	0	0	0	0	0	0	0	0	0	0	0	0	0	0	0	0	0	0	0	0	0	0	0	0	0	0	0	0	0	0	0	0	0	0	0	0	0	0	0	0
0	0	0	0	0	0	0	0	0	0	0	0	0	0	0	0	0	0	0	0	0	0	0	0	0	0	0	0	0	0	0	0	0	0	0	0	0	0	0	0	0	0	0	0	0	0	0	0	0	0
0	0	0	0	0	0	0	0	0	0	0	0	0	0	0	0	0	0	0	0	0	0	0	0	0	0	0	0	0	0	0	0	0	0	0	0	0	0	0	0	0	0	0	0	0	0	0	0	0	0
0	0	0	0	0	0	0	0	0	0	0	0	0	0	0	0	0	0	0	0	0	0	0	0	0	0	0	0	0	0	0	0	0	0	0	0	-0.578	0	0	0	0	0	0	0	0	0	0	0	0	0
0	0	0	0	0	0	0	0	0	0	0	0	0	0	0	0	0	0	0	0	0	0	0	0	0	0	0	0	0	-0.2304	-0.16	0	0	0	0	0	0.3156	0	0.25	0.25	0	0	0	0	0	0	0	0	0	0
0	0	0	0	0	0	0	0	0	0	0	0	0	0	0	0	0	0	0	0	0	0	0	0	0	0	0	0	0.25	1.3404	2.8412	2.5212	0.1204	-0.25	0	0	2.5212	2.5212	2.8164	1.238	0	0	0	0	0	0	0	0	0	0
0	0	0	0	0	0	0	0	0	0	0	0	0	0	0	0	0	0	0	0	0	0	0	0	0	0	0	0	0.05	1.51	3.7412	2.982	0.2304	0	0	-0.61	3.2804	2.5212	2.3164	1.638	-0.45	0	0	0	0	-0.25	0	0.25	-0.238	0
0	0	0	0	0	0	0	0	0	0	0	0	0	0	0	0	0	0	0	0	0	0	0	0	0	0	0	0	0	0	0.8404	1.4164	0	0	0	0	-0.61	0	0	0	0	0	0	0	0	1.3404	2.5212	3.0212	3.9972	1.3012
0	0	0	0	0	0	0	0	0	0	0	0	0	0	0	0	0	0	0	0	0	0	0	0	0	0	0	0	0	0	0	-0.288	0	0	0	0	0	0	0	0	0	0	0	0	-0.2304	2.982	4.202	4.202	4.202	3.0212
0	0	0	0	0	0	0	0	0	0	0	0	0	0	0	0	0	0	0	0	0	0	0	0	0	0	0	0	0	0	0	0	0	0	0	0	0	0	0	0	0	0	0	0	0	0.8404	3.2412	4.202	2.5212	1.3012
0	0	0	0	0	0	0	0	0	0	0	-0.3856	0.1024	0	0	0	0	0	0	0	0	0	0	0	0	0	0	0	0	0	0	0	0	0	0	0	0	0	0	0	0	0	0	0	0	0	0.36	-0.1204	0	-0.2304
0	0	0	0	0	0	0	0	-0.1024	0.5952	1.6212	3.702	1.0452	0	0	0	0	0	0	0	0	0	0	0	0	0	0	0	0	0	0	0	0	0	0	0	0	0	0	0	0	0	0	0	0	0	0	0	0	0
0	0	0	0	0	0	0	0	-0.2	0.5904	3.702	4.202	2.9212	-0.2	0	0	0	0	0	0	0	0	0	0	0	0	0	0	0	0	0	0	0	0	0	0	0	0	0	0	0	0	0	0	0	0	0	0	0	0
-1.1712	0	0	0	0	0	0	0	0	0	2.5212	4.202	3.0212	0.25	0	0	0	0	0	0	0	0	0	0	0	0	0	0	0	0	0	0	0	0	0	0	0	0	0	0	0	0	0	0	0	0	0	0	0	0
0	0	0	0	0	0	0	0	0	0	1.3404	2.9212	1.6604	0.09	0	0	0	0	0	0	0	0	0	0	0	0	0	0	0	0	0	0	0	0	0	0	0	0	0	0	0	0	0	0	0	0	0	0	0	0
0	0	0	0	0	0	0	0	0	0	-0.25	-0.2	0	0	0	0	0	0	0	0	0	0	0	0	0	0	0	0	0	0	0	0	0	0	0	0	0	0	0	0	0	0	0	0	0	0	0	0	0	0
0	0	0	0	0	0	0	0	0	0	0	0	0	0	0	0	0	0	0	0	0	0	0	0	0	0	0	0	0	0	0	0	0	0	0	0	0	0	0	0	0	0	0	-1.35	0	0	0	0	0	0
0	0	0	0	0	0	0	0	0	0	0	0	0	0	0	0	0	0	0	0	0	0	0	0	0	0	0	0	0	0	0	0	0	0	0	0	0	0	0	0	0	0	0	-0.288	0	-0.25	0	0	0	0
0	0	0	0	0	0	0	0	0	0	0	0	0	0	0	0	0	0	0	0	0	0	0	0	0	0	0	0	0	0	0	0	0	0	0	0	0	0	0	0	0	0	0.25	1.9164	2.5212	2.8164	0.738	0	0	0
0	0	0	0	0	0	0	0	0	0	0	0	0	0	0	0	0	0	0	0	0	0	0	0	0	0	0	0	0	0	0	0	0	0	0	0	0	0	0	0	0	0	-0.11	3.7412	4.202	4.202	3.0972	0.3264	-0.128	0
0	0	0	0	0	0	0	0	0	0	0	0	0	0	0	0	0	0	0	0	0	0	0	0	0	0	0	0	0	0	0	0	-0.3904	0	0.1476	-0.11	0	0	0	0	0	0	0	2.5212	4.202	4.202	2.982	0.2304	0	0
[truncated: 50 more columns]

## Sheet: Sheet4
0	0	0.738	0	0	0.128	0.544	0	0	0	-0.288	0	0	-1.638	0	0.288	-0.162	0	0	0	0	-1.464	0	0	0	0	0	-0.288	0	-0.384	0	-0.128	0.35	2.214	0.738	0	0	-0.738	0	0.744	0.714	0.488	0	0	2.214	3.69	2.214	0	0	0
-0.864	0	-0.738	0	-0.608	0	-0.568	-0.16	0	0	0.664	1.714	-0.482	0	-0.384	0	0	0	0.738	1.714	0.488	0	-0.128	0	0	0	0.088	1.39	0.288	-0.29	-0.994	0	0.128	0.994	3.69	1.638	0.45	0	0	-0.488	0	0	-0.384	0	0.738	2.214	2.69	-0.232	0.384	0.384
0	-0.384	0	0	-0.128	0	0	0	0	0	0.288	0.094	0.384	-0.608	0	0.128	0.384	-0.032	1.57	3.69	1.714	0	-0.482	-0.738	0	0.16	0.608	1.57	0.384	-0.128	0	-0.608	0	0	2.214	3.69	3.114	1.314	0.288	0	-0.128	-1.958	0	-0.864	0	0	-0.488	0	0.094	-0.482
0.128	0	-0.128	-0.032	0	-0.864	0	0	0	-0.738	0	0	0	0	0	0.128	0.128	0	0.384	0.994	0.994	0.128	0	0	0.288	-0.742	0	0.162	-0.45	0	-1.208	0.384	-1.958	0	0.994	2.214	3.69	2.214	1.314	-0.482	0	0	-0.384	0	0.288	-0.288	0	0	-0.288	0
-0.232	-0.488	0	-0.662	0	0	0	-0.128	0.494	0.738	0	0	-2.214	0	0	0	0	0.128	0.024	0	0	0.994	1.314	0.288	0.864	0.864	-0.168	0	-0.128	0	0	0	0	-0.48	-0.128	0	0.738	0	0	0.128	0.384	-0.032	0	0	-0.162	0	0	-0.488	0	-0.128
0	0	0	0.088	-0.032	-0.128	0	0	0.488	0	0	0	0	0	0	0	-0.162	0.544	0.314	0.488	0.238	2.214	1.714	0	0	0	-0.21	0	0.128	-0.128	0	-0.384	0	0	0	0.288	0.338	-0.25	0	0	0.128	-0.032	0	-0.128	0.994	0	0.238	1.464	0	-0.032
0	0	0	0	0	0	0	0	-1.238	0	0	0	0	-0.384	0	0.488	1.394	-0.45	0	0	0	0	0.488	0	-0.888	0	0.45	0	0	0	-0.25	0	0	0	-0.288	0.414	0	-0.128	0	-0.738	0	0	-0.128	0	2.214	2.214	2.214	3.19	2.214	2.79
0	0	-0.488	1.714	0.494	-0.488	0	-0.384	0	-0.384	0	0	0	0	-0.128	0.75	0.384	0	0	-0.128	0.128	0.384	0.744	0	0.288	0.414	1.138	0	0	-0.384	0.05	-0.288	0	0	0	-0.482	0	0.224	1.314	2.214	0	-0.128	0.48	0.288	1.314	1.494	0	0.738	3.69	1.714
-1.08	-0.128	0	0.994	0.384	0	-0.488	0	0	0	0	-0.128	0	0	0	1.714	0.094	0.288	0	0	0	0.544	1.07	0.128	0	0.864	0.088	0	-0.738	0	1.638	1.814	0.75	-0.882	-0.032	0.128	0	0.384	1.97	1.314	-0.288	0	-0.128	0	0	-0.122	0	0	-0.018	0
0	0.744	0.238	3.19	0.088	0	-0.262	0	-0.738	0	0.738	0.994	0.738	0	-0.2	-0.088	0	-0.888	0	0	0	1.314	2.29	0.544	1.064	-0.086	0	0	-0.162	0.864	2.214	3.69	0.018	0.128	0	0	0	-0.032	0.088	0	0	0	0	-0.488	0	0.128	0.544	-0.168	0.68	0.352
0	-1.238	0	-0.418	0.16	0	0.744	1.714	2.214	0.738	2.214	0	-0.738	0	0	0	-0.288	0	-0.864	0	-0.032	1.79	1.064	0	0.314	0.288	0	-0.128	0	-0.738	1.35	1.638	0	0	0	0	-1.464	0	0	0	-0.128	0.744	-0.262	0.488	0	0	-0.162	0	-0.384	-0.76
0	0	-1.464	0	0	0	0.384	0.418	0	0	0.738	-0.238	0	-2.214	0	-0.482	0.414	0	0	0	0.384	0.92	1.12	0.384	0.024	0	0.738	0.994	0	0	-0.128	1.97	1.144	0.078	0	0	0	-0.488	0.238	-0.162	0	0.488	0	0	-0.384	0	0.738	-0.162	0	0
0	-1.464	0	-0.608	0.128	0	0.168	-0.05	-0.864	0	0	-0.25	-0.128	0	0	0.128	-0.032	0	0	-0.288	0.67	1.12	0.544	0.384	0.384	0.544	1.314	0.738	0	-0.288	-0.45	1.638	1.97	0.418	0	0	0	0	0	0.288	-0.162	1.47	1.208	-1.11	0	0	0	-0.288	0	0
-0.384	0	0	0	0.128	0	0.488	0	0	0	-0.128	0.224	0.128	0	0	0	0	-0.48	-0.384	0	0.094	0.384	0	0	0	-0.162	0	0	-1.238	0.664	-0.032	0	-0.128	0	0	-0.162	-0.288	0	0	0	0	0.128	0.744	0	0	0	-0.384	-0.95	0.488	1.714
-0.45	0	0	0	0.544	1.314	2.214	-0.25	0	0	0	-0.888	0	0	0.162	0.45	0	-0.128	0	0	0.544	-0.12	-0.128	0	0	0.738	0	0	0	0	0.384	-0.232	0	-0.262	0.488	1.214	0	-1.814	-0.2	-0.384	0	0	-0.488	0	-1.464	0	0	-0.288	0.864	2.29
1.638	0.414	0.288	1.314	2.79	2.214	1.97	0.128	-0.128	0	-0.128	0	-0.288	-0.162	3.69	2.214	0.288	0.344	0.238	-0.482	0.384	0.384	0	0	0	-0.162	0.544	-0.288	0	-0.162	2.47	3.19	0.238	1.144	0	0.488	0	0	-0.288	0	0	0	0	-0.384	0	0.288	0.088	0	0	1.314
0	-0.288	0	0.994	0.738	0	-0.488	0	0	0.128	-1.702	0	0	0	0.994	0.738	0	0	0	0	0	-0.128	0	0.238	-0.488	0	0.128	0	0	0.288	1.314	1.638	0	0.578	0.418	2.29	0.288	0.664	1.79	1.314	-0.738	0	-0.488	0	0	0.088	-0.262	0	-0.888	0.544
0	0	0	-0.128	0	-0.738	0	0.482	0.994	0.128	0	0	-0.128	-0.952	0.384	0	0	0.128	0.094	-0.338	-0.2	0	0.128	-0.482	0	-0.738	-0.482	0	-0.488	0	0	-0.45	-0.128	-0.25	0	0.738	0	0.864	1.64	0.864	0	0	-0.982	0	-0.288	0	0	-0.738	0	-0.128
0.128	-0.032	-0.162	0	0.128	0.994	0.482	1.83	1.702	0	0	-1.238	0	0	-0.128	0	0	-0.632	0.288	0	0	0	-1.208	0	0	0	0	0.088	1.214	1.314	0.544	0.128	0.384	0	0	1.714	0.344	0.864	2.04	2.29	0.738	0	-0.128	0	0.288	0.288	0.338	2.214	1.958	1.33
0.128	0	2.214	1.714	0.744	0	0	0	0.43	-0.744	0	-0.488	0	0	0	-0.232	0.128	0	0	0	0	0	0	0	-0.128	0	-0.162	0.288	0	1.714	-0.162	0	0.128	-0.482	0.738	1.97	0.384	0	0.488	1.714	2.47	0.238	0	-2.214	0	0	-0.25	0	2.214	1.958
0	0	1.138	2.214	1.47	0.488	-1.238	0	0.032	0	-0.128	0	-0.864	0	0	-0.086	0.8	0.288	-1.382	0.128	-0.608	0	0	0	-0.608	0	0.738	0	0	0.488	0	0	0	0	0	0.024	0.384	0.128	0	0	0.128	0.024	0	0	0	-0.128	0	0	2.214	3.19
0	0	-0.2	0	0.128	0	0	-0.128	0.344	0	-0.032	0	0	0	0	-0.032	0.128	0	0	0	0	0	0	-0.888	0	0	-0.738	0	0	-0.982	0	-0.128	-0.032	-0.312	0.224	0.128	0	0.994	2.214	0.738	0	-0.128	0	0	0	0.128	0	-0.45	2.214	3.19
0.238	0	0	0	-0.608	0	0	0	1.714	2.214	1.314	0	0	0	-0.128	0	0	0	-0.128	0.128	0	0	0	-0.032	0.128	0	0	-0.608	0.128	0.384	0	0	0	0	-0.128	0	0	0.738	2.614	1.714	-0.488	0	0	0	0	-0.608	0	0.128	1.12	1.064
-0.488	0	0	0	0	0	-0.384	0	0.738	2.214	0.738	0	0	-0.982	0.128	0	-0.384	0	0	0.544	0.088	0	0	0	-0.128	0	-0.128	0	0	-0.376	-0.032	0	-0.482	-0.738	0	-0.128	0	0	-0.2	0	0	-0.128	0	-0.384	0	-0.25	0	0.128	-1.382	0
0	-0.128	-1.958	0	0	-0.738	0	0	0	0	0	0	0.488	1.464	0	-0.288	0	-0.128	0	-0.162	0.238	0	-0.488	0	0	-0.982	-0.232	0	0.128	0.384	0.384	0.224	0.384	0	-0.032	1.32	0.238	0	-0.384	0	-0.482	0.384	0.128	0	0.45	0.822	0	0	0	0
0	0	0	-0.738	0	-0.738	0	0	0	0	0	0	0.238	1.714	0.738	2.79	0.494	0.384	-0.482	0	0	-0.128	0.744	0	-1.958	0.128	0	0	-0.128	0	0	0.288	-1.382	0	0.128	1.97	1.714	0	0	-0.162	0.738	0	-0.032	0.45	2.538	3.37	2.214	2.214	1.314	-0.032
-1.382	0	0	-0.738	0	0	0	0	-0.608	-0.128	0	-0.128	0	0	0	0.238	0.744	0	-0.738	0	-0.864	0	-0.262	0	0	0	-0.162	0.738	0	0	-0.128	0	0	-0.888	-0.25	2.214	1.464	0	0	0.288	0	-0.288	0.864	1.714	3.69	2.47	2.214	3.69	2.47	0.128
0.288	0	-2.214	0	0	0.238	0.238	-0.488	0	0	-0.128	0.128	-0.6	0	0	0	-0.128	0	0	-0.384	0	0	1.064	1.214	-0.488	0	0.288	-0.162	0	-0.128	0.128	0	0	-0.032	0	0.738	0.238	0	0.128	-0.032	0	0	0	0.488	1.47	0.384	0	0.738	0.738	0
0.344	0.128	0	0.288	0.864	0.088	0	0	0	-0.384	0	0	-0.288	0	-0.384	0	0	-0.128	-0.632	0	-0.384	0	0.288	0.814	0	0	0	0	-0.384	0	0	-0.25	0	-0.128	0	0	0	-0.312	-0.032	0	-0.288	0.088	0	0	0.488	0.75	0.738	0	0	0
0	-1.382	0	0.088	0.814	0	-0.384	0	0	0	-0.128	0.994	2.79	1.238	0.25	-0.384	0	0	0.288	0	0	0	0	0.488	-0.662	0	-0.738	-0.738	0	0	0	-0.11	-0.128	0	0	0	0	0.288	0	0	0	-1.238	0	-0.738	0	0.384	0.994	0	-0.288	0
-1.062	0.288	0	0	-0.482	-0.128	0	0	-0.312	0.288	0	2.214	3.69	3.19	0.662	0.6	-1.064	0	1.064	0.088	0	-0.482	0.128	0	0.288	-0.032	0	0	0	0.128	-0.482	1.958	0.994	0	0	-0.384	0	-0.032	0	-0.864	0	0	0	0.994	0.738	0.994	2.214	0	-0.288	0
0	0	-0.128	0	0	0	0.128	-0.032	0.864	-0.162	0	0.738	1.714	0.744	0.25	-1.058	0	-0.288	-0.086	0.544	0	2.214	0.994	0	0	0.128	0	0	-0.128	-1.702	0	0	2.214	0.738	0	0	0	-0.128	0	0	0	0.288	-0.032	0.128	0	0	-0.738	0	0	0
0.128	0.994	0.994	0	0	-0.128	-0.952	0	0	-0.45	0	0	0	0.128	0	0.128	0	0	0	0.128	-0.032	1.314	3.69	-0.162	0.288	0.344	0	0	0	0	-1.208	0	2.214	1.638	-0.2	0	-1.464	0	0	-0.128	-0.226	-0.162	0	0	-0.128	0	0	-0.488	-0.232	0
0	1.314	2.534	-0.16	0	0	0	0	0	0	0	0	0	-0.032	0	0.128	0	-0.482	-0.128	0	0	0	-0.482	0	0	0.238	0	0	-0.384	0	0.128	0.384	0.018	0.25	0	-0.16	0	0	0	0	-0.128	0	0.238	1.464	0.75	-0.738	0	0	0.128	-0.352
0	0.544	0.814	0	0	0	0	0	0	0	-0.384	0	0.088	0.544	0	0.128	0.25	1.238	0	0.288	0.288	0	0.128	-1.702	0.128	0.174	-0.128	0	0	0	0	-1.208	0	0	0	-0.718	0	-0.128	-0.696	-0.128	0	0	2.214	0.494	0.128	0	-0.488	0	0	0.128
0	0.128	0.344	-0.288	0	0	0	0	0	-0.128	0	0	0.024	0.384	-0.982	0.744	2.214	3.69	0.738	1.57	-0.162	0	0	0	0	-0.2	0	0	-0.128	0	-0.384	0	0.238	-0.482	0.128	0.344	-0.25	0	0.128	0	0	0	0.738	0	0	0	-0.488	0	-0.128	0
0	0	0	0	-0.162	0.738	0.094	-0.128	0	-0.128	0	-0.128	0.128	0	0	0	2.214	2.214	0	0.128	0	0	-0.128	0	0	0	-0.128	0.128	1.25	0.482	-0.61	0	-0.232	0	0	0.238	1.238	0	-0.032	-0.032	0	0	0.238	0	-0.128	-0.128	0	0	-0.608	0
0	0	0	-0.288	0.288	0	-0.032	0	0	0	0	0	0	0	0	-0.738	2.214	2.214	0	-0.128	0	0	0.128	0	0	0	0	0	-0.738	0	0	-0.032	0.128	0	-0.384	0	2.214	-0.738	0	0.128	0	-0.128	0.744	0	0	0	0	0	0	0
0	0	0	0	0	0	0.128	0	-1.464	0	0	0	-0.288	-0.312	0.288	0	0	0.738	-0.738	0	0	0	0.128	-0.032	0	-0.888	0.544	-0.128	0	-0.288	0	-1.638	0	0	0	0	0.738	0	-0.128	0.384	-1.958	0	0.814	0.544	-1.382	0	-0.232	-0.128	0	0
0	0	-1.464	0	0	0	0.744	-1.238	0	-0.632	0.128	-0.128	0	0	-0.288	0	0	0	0	0	0	-0.288	0	-1.638	0	0	0.088	0	0.738	0.414	-0.032	0	0	-0.738	0	0	1.714	0.488	-0.25	0	0	-0.128	0.03	0.384	0.128	0	-0.982	0	0	-0.384
-0.288	0	0	0	0	-0.61	-0.018	0	0	-0.032	0	0	0	-0.864	0	0	0.128	0.128	-0.2	0	-0.738	1.39	-0.088	0	-1.464	0	0.088	0	0.738	0	0.128	0	0	-0.162	-0.032	-0.25	1.238	3.19	0.338	0.864	-0.288	0	0.128	0	0	-0.032	0.128	0	-1.638	0
0	0	-0.288	0.094	-0.128	0	0	-0.384	0	0.128	-1.208	0	0	-0.45	0.128	-0.982	0.744	1.47	1.138	0	0	-0.288	-0.95	0	0	0.288	0.864	1.064	1.714	0	-0.232	0	0	0	0.384	0.128	0	0.738	0	-1.382	0	0	0.384	0.224	-0.662	0.088	0	0	-0.032	0.128
-1.208	0.128	0	-0.738	0	0.288	-0.888	0	-0.128	0	0	-0.482	0.384	1.394	0.744	0	0	1.464	3.19	0.738	0	0	0	0	0	0.288	0	0.238	2.29	0.864	0.664	0.288	0	0	-0.032	0.544	-0.162	1.314	-0.032	0.128	0	-0.128	0.384	0.384	0	0	0	0	0	0
0	0.128	-0.352	0	0	-0.312	0	0	0.128	0.494	1.314	2.214	2.47	3.69	0.738	0	-0.128	1.07	3.69	2.47	0.384	-0.608	0	-0.128	0	1.314	0.738	0	1.064	0.288	0	-0.288	0	0	0	0	0	0	0	0	-0.378	0	0	-1.958	0	-0.864	0	0	0	0
0	0	-0.128	0	-0.128	0.544	0	0	0	0.664	0.288	0	1.714	2.214	0.75	-0.544	0	0.288	1.97	1.714	0.024	0	0	-0.032	0.288	1.314	0.738	0	0.488	0	0	0	0.128	-1.208	0	-1.638	-0.288	0	-0.25	1.238	0.994	0.488	0	0	-1.638	0	0	-0.738	0	-0.128
-0.16	0	0	0	0	0.288	-0.288	0	0.16	0.608	0	0.128	0.744	1.72	-0.418	0.48	-0.128	0	-0.072	0	0.128	0	0	0	0	0	0	0.738	1.714	0	-0.032	0.864	-0.032	0	-0.608	0	0	0	-0.288	1.314	0	0.238	0.238	0.344	0.288	0	0	1.314	0.994	0.384
1.634	0.288	-1.238	-0.2	0	0	0	0	0.032	0.67	0.128	0.128	0	0.128	0	0.032	0.344	0	-0.608	0	-0.608	0	-0.384	0	-0.384	0	-0.128	0.994	1.814	0	0.128	0.094	0	0	0.128	0	0	-0.864	0	2.214	-0.238	0	0	0.128	0	0	-0.032	0.864	2.79	0.994
-0.162	0	0	0	-0.384	0	-0.888	0	0	-0.482	0	0	0	-0.482	0.738	0	0.488	-0.488	0	-0.384	0	0	0	-0.488	0	-0.608	0	0	-0.538	0	0	2.214	0.738	0	0.384	-0.632	-0.288	0	-0.25	0.262	0.25	0	-0.128	0.384	-0.232	0	0.128	0	2.214	2.214
-0.288	0	-0.544	0	0	0.128	-0.032	0	-0.482	0.384	0	-0.864	0	0	0.238	0	0	0	0	0	0	-0.128	0.384	0.75	0.128	0.128	0	0	0	0	0.738	3.69	2.214	0	0.128	0	0	0	-0.384	0	0.128	-0.128	0	0	0.488	0	-0.032	-0.162	3.69	2.47
0	0	-0.16	-0.384	0	0.128	0	0	1.314	0.544	-0.032	0	0.128	0.128	1.72	1.214	-0.088	-0.95	-0.384	0	-0.488	0	0.224	0.414	0	0	0	-0.384	0	-0.328	1.97	3.19	3.114	2.214	1.07	0.488	-0.406	0.128	0	0	-0.482	0	0	0	1.064	-0.288	0	0	0.494	0.128
-0.288	0	-0.384	0	0	-0.032	-0.288	-0.45	0.162	0	0.128	-1.126	0.384	0	0.488	0.238	0	0	0	0.288	0.344	0	0.384	-0.032	0	0	-0.128	0	-0.488	0	0.288	0.488	0.85	0.738	0.864	0	0.224	0.384	0	-0.128	0.494	0.488	0.238	0.238	0.744	0	0	-0.288	0.344	0
2.79	0.738	0	0.738	-0.738	0	0	0	0	0	0	0.864	0.544	0	0	0	0	0.288	0.088	-0.15	0.128	0	0.128	0	0	0	-0.128	0	-0.232	-0.128	0	0	-0.384	0	-0.288	0	0.384	0.35	-0.738	0	0	0	0	0	-0.128	0	-0.128	0	-0.128	0
3.69	2.69	1.464	0.494	0	0	0	0	-0.128	0.134	1.494	2.29	0.814	0.344	0.288	0.864	0.264	0.288	0	-0.128	0	-0.482	-0.482	0	0	0	0	0	0	0	-0.162	0.288	0	-0.128	0	-1.382	0.544	0.864	0	0	0	0	0	0	0	0.128	0.384	-0.128	0	0
0.494	1.464	0.57	0.384	-0.608	0	-0.608	0	0	0.128	1.97	1.464	0	-0.128	0	-1.062	0.288	0	0	0	-0.482	0.128	0	0	0.738	0.994	-0.128	0	-0.288	1.314	3.69	2.79	0.738	0.094	-0.032	0.128	0	-1.638	0	-1.062	-0.288	0	0	-0.032	0.384	-0.226	0	0	0	-0.288
0.128	0	-0.288	0	0	-0.25	0.384	-0.352	0	-0.25	1.814	0.238	0	0	-0.128	0	0	0	-0.888	0.288	1.314	0	-0.384	0	2.214	2.614	-0.2	0	-0.25	1.238	3.19	1.714	0	0	0	0	0	0	-0.128	0.224	0	0	-0.482	1.314	0.994	0.994	-0.128	0	0.128	-1.126
0	-0.488	0	0.128	0.994	0.738	1	0.128	0	0.288	0.288	0	-0.288	0.288	0.48	0.128	0	-2.214	0	0	0.418	-0.578	0	-0.738	3.69	0.738	0	0	-0.288	0	0.888	0.488	0	0.238	0.744	0.128	-0.29	0.482	0	0.128	-0.128	0	0.128	0	0	0	0	-0.288	0.35	0.384
0	0.238	-0.162	0.544	-0.162	0	0.488	0	0.128	0.544	0	-0.288	0	0	0.128	0.384	-0.032	0	0.128	-0.482	0	0	-0.128	0	0.738	0	0	0	0.288	-0.288	-0.2	0	-0.288	1.314	1.714	1.07	0.608	2.39	0.282	0	0	0	-0.608	0	0.288	-0.168	0	0	2.214	2.47
0	0	0	0	0	0	0.494	0.738	2.47	1.314	0	-0.288	0	-0.384	0	0	-0.662	0	0.494	0.738	0	0.128	-1.126	0	-0.738	0	0	-0.864	0	0	-0.384	0	0	0	0	-0.488	0	1.958	0.21	0	-1.638	0	0	0.128	0.814	1.08	0	0	0.738	1.314
0	0	-1.958	0	-0.482	0.494	0.128	0	2.214	1.57	-0.288	0	0	0	0	-1.238	0.488	0	-0.488	0	0	0.128	0.544	-0.162	0	0	-0.384	0	-0.128	0	0	-0.488	-1.238	0	0	0	-0.738	2.214	0	0	-0.288	0	0	-0.032	2.39	2.934	1.314	0.288	0	0.288
-1.062	-0.032	0.128	0	0.128	-0.232	0	-0.482	2.47	0.128	0	-1.238	0.088	0	-1.958	0	0	-1.464	0	0	0	0	0	0.738	-0.162	0	0	0	-1.958	0	-0.488	0	0	0	-0.288	0	0	2.214	0.494	0.128	-1.35	0	-0.288	0	0.794	3.29	3.19	-0.162	0	-0.376
-0.032	0	0	0	0	0	0	0.128	-0.482	0	-0.288	0	-0.032	0	-0.128	0	-0.384	0	-0.128	0.128	0	0.128	-0.608	0	-0.288	0	0	0	0	0.288	0.344	0.128	0	-0.288	0.414	1.314	0.738	1.97	1.32	0.864	0.16	0	1.314	0.994	0.384	0.494	0.744	0	0	-0.128
0	-0.288	0.288	-0.662	-0.488	0	-0.384	0	0	0.128	0.094	0	-0.128	0	0	0.322	1.51	-0.994	0	-1.958	0	-0.128	0	0	0	0	0	0.738	2.214	0.814	0	-1.702	-0.128	0	0	-0.288	0	0.128	0.384	0.8	1.134	1.314	2.214	1.714	0	0	0.128	0	0	0
0	0	0	0	0	0	0	0	0.488	1.72	2.114	-0.45	0	-0.128	0.128	2.15	1.058	0	0	0	0	0	-0.128	-0.032	-0.162	0	0	2.214	3.19	0.488	0	0	0	-2.214	0	0	-0.128	0	0	0.128	1.32	0.864	0	-0.488	0	-0.288	0.344	0	0	0
-0.232	-0.128	-0.16	0	0	-0.888	0.288	-0.162	1.714	2.69	0.488	0	-0.128	0.45	1.35	2.214	0.864	0	0	-0.864	0	0	0	0	-0.738	0	0.2	1.138	1.314	0	0	0	0	0	-0.288	-0.162	0.75	0.128	0	0	1.714	1.89	-0.288	0	-0.128	0	-0.488	0	0	-0.128
-0.262	0	-0.418	0	0	0	0	0	0	-0.162	0	-0.288	1.57	3.114	1.638	2.29	0.92	0.544	0.128	0	0	0	-0.488	0	0	0	-0.488	0	-0.288	0	0	-0.44	-0.544	0	0	0	1.064	0.75	0.738	0.738	2.214	0.738	0	0	0.128	0	0	0	-0.738	0
0	-0.232	3.19	-0.226	-0.128	0	0	-0.864	0	-0.288	0	-0.45	1.638	2.214	0	0.544	0.384	0.8	0.128	0	0	0	0.238	0	0	-0.162	0.288	0	0	-0.864	0	-0.544	0	0	-0.384	0	-0.032	0.384	0	0	0	0	-0.232	0.238	0.994	-0.738	0	0	0.238	1.464
-0.482	0.384	0.35	0.384	0	-0.128	0	0	0	0	-0.608	-0.128	0	0.494	0.128	-0.806	0	-1.062	0	-1.958	0.384	0.384	0.994	0	0	-0.738	0	-0.482	-0.128	0	0	0	-0.384	0	0	0	0	-0.952	-0.128	0	-0.888	0.224	0.128	0	0	0	0	0	0	0.494
0	0	-0.032	0.128	0	-0.128	0	0	0	0	0	0	-1.238	1.064	0	0.288	0	0.288	0	0	-0.032	0.344	1.79	-0.488	0	0	-0.738	1.714	0	-0.864	-0.55	-0.088	0.43	-0.544	0	-0.288	0.288	0	0	-0.384	0	-0.128	0	0	0	-0.384	0	0	-0.608	0.384
0	-0.864	0	0	-0.888	0	0	-0.032	0.544	0.384	-0.608	0	0	0.288	0	-0.888	0	0.994	0.578	0	0	0	0.288	0	-1.638	0	0	-0.232	0	0	-0.552	0.384	-0.238	0	0	0	0.288	-0.032	-0.45	0	0	0	0	-0.738	0	0	0	0	0	0
0	0	-0.384	0	0.288	-0.662	0	0.384	1.57	0.994	0	0	0	-0.032	-0.128	0	0.738	2.214	0.674	0.128	0	0	0.088	-0.086	0.864	0.288	0	0.128	0	-0.482	0.384	0	-0.25	-0.384	0	0	0	0.384	1.894	0.994	-0.162	0.288	0.664	0.238	0	-0.578	0	0	-0.384	0
0	0	0	0	0	1.064	0.488	0.494	2.214	3.19	2.214	0.414	-0.288	0	0	0	0.738	0	0	-0.608	0	-0.128	0	-0.032	0	-0.662	0	-0.632	0	0.738	0.994	0	-0.384	0	0	0	-0.75	0.744	1.97	0.384	0	0	0.288	0	0	0.418	2.214	-0.338	0	0
0	0	0	0.088	0.814	0.288	0	0	0	1.464	0.814	0.544	0	0	-0.128	0.024	0.238	0	0	0	0	0.024	0.128	0.128	0	0.488	-0.086	0.864	0	0	0.738	0	0	0	-0.384	0	0	0.814	3.69	-0.482	0	0.738	0.094	0.384	-1.458	0	0.882	0.2	-0.128	-0.032
0	-1.638	0	0.288	1.314	0	0	-0.888	0	0.238	0	0.128	0	0	0	-0.128	0	-0.128	0	0	0.128	0.494	0	0	0	0	0.544	0.664	1.714	2.214	2.47	-0.128	0	0	0	0	0	0.288	-0.162	0	-0.162	1.714	0	-0.608	-0.25	0.232	1.33	-0.384	0	0
0	0.288	-0.632	0	-0.162	0.288	0.864	0.864	0	0.238	0	0.384	0.128	-0.128	0	0	0	0.128	0.384	0.384	0.384	0.994	0	-0.864	0	0	-0.128	0	2.214	3.69	1.638	-0.45	0	0	-0.994	0	-0.128	0	0	0	0.288	0.344	0	0	-0.128	1.47	1.958	0	-0.728	-0.352
-1.958	0	-0.128	0	0	0	1.314	-0.162	0	0.488	0	-0.128	0	0	-0.128	0	0	0	0.544	-0.632	0	0.994	0.162	-0.45	0	0	0	0.128	0.994	2.214	0	0	-0.16	0	0.93	-0.288	0.128	0	-0.482	-0.128	0	0.128	0.994	0.738	0	0.744	1.314	-0.288	0	0.384
0.384	-0.128	0	0	0.128	0.994	0.738	0	0	-0.662	0	0	0.088	1.714	0.994	-0.482	0	-0.128	-0.032	0	0	-0.128	0	0	0	-1.464	0	-0.982	0	0.994	0.494	0.128	1.314	2.214	0.738	0	0	0	0.738	0	-0.888	0	1.714	0.738	0	0.128	-0.25	0	0	-0.032
-0.032	0	0	0.238	1	1.458	0	-0.738	0	-0.288	0	0	0.544	1.314	0	-0.128	0	0	0	-0.384	0	0	0	0	-0.75	0	0	0.088	0.544	0.384	-0.232	0	2.214	0.994	0.384	-0.482	0	-0.288	1.314	0.094	0.288	0	-0.232	0	0	-0.608	0	0	-0.128	0
0	0	-0.738	2.47	0.128	1.11	1.382	3.69	-0.738	0	0	0	0.128	1.07	-0.488	0	0	0	0	0	-0.328	0	0	0	-0.168	0.864	-1.138	0.25	-1.138	0	0	-0.128	0.994	0	0	2.214	-0.238	0.25	0	-0.128	0	-0.482	0.384	0.128	-0.128	0	0	-0.888	1.12	-0.662
-1.382	-0.128	0	0.738	0	0.25	0.95	1.062	0	-1.464	0	-0.128	0	0.288	0	-1.238	0.344	0.128	0	0	-0.082	0	0.128	-0.488	1.55	-0.168	0	-0.288	0	0	0	0	2.214	-0.738	0	-0.238	0	-1.714	0	0	-0.288	0.414	0	0	0	0	-0.288	0	-0.288	0
0	0	0	0.738	0	0	-0.128	-0.45	0	0	-0.128	0.224	1.064	0.814	0	0	0.288	0.6	0.128	-0.232	0.814	0.864	-0.032	0	-0.994	0	-0.888	0.288	0	-0.128	0	0	0.738	0	0	-0.25	-0.128	0	-0.384	0	0	0.288	0	0	-0.128	-0.032	0.288	0	0	-0.288
0	-0.128	-0.482	1.314	-0.288	0	-0.726	-0.128	0	0	0	0	0.494	2.214	-0.482	0	0	0.238	0	0	0	-0.288	0	0	0	0	0	0	0.738	0.494	-0.488	0	-0.738	0	-0.232	0.128	-0.226	0	0	0	-0.128	-0.376	-0.128	0	0	0	0	-0.864	0	0
-0.128	0	0	0	0	0	0.488	0	0	-0.864	0	0	0.128	0	-0.128	0	0.128	0.994	0	0	0	0	0	0	0.128	-0.608	0	0	0.238	0	0	-1.464	0	0	-0.232	0	0.738	0	0	-0.384	0	0	0	0	0.738	2.214	0.738	0	0	-0.288
-0.952	0	0	-0.488	0	0	0.488	0	-0.384	0	-0.128	0	0.094	-0.288	0	-0.738	1.57	2.47	0.128	0	-1.35	0	0	-0.482	0.384	0	-0.288	0	-0.232	0	0	0	-0.608	0.128	0.128	0	0.738	0	-0.288	0	0	-0.232	-0.162	0.538	1.814	3.19	2.214	0	0	-1.382
0	0	0	-0.262	0	-0.232	1.064	0	0	0.128	1.25	2.214	2.214	0	-0.488	0	0.544	1.314	1.07	1.064	0.288	-0.162	0.738	3.69	0.094	0.864	-1.062	0	-0.128	0	-0.488	0	0	0	0	0	2.214	2.214	1.57	0.128	0	0.128	0	0	0	1.464	0.238	0	-0.384	0
0	-0.032	0.128	0.344	0	0.128	0.544	-0.288	0	0.094	2.214	3.19	0.738	0	-0.488	0	0.128	0	0.288	-0.086	0	0	0	-0.738	0	-1.062	0	0	-0.48	-0.128	1.97	1.238	0.25	-0.384	0	0	0.994	2.214	1.894	0.834	0.674	0.094	0	0	0	-0.982	0	-1.464	0	0
-1.638	0.288	0	0.864	-1.638	0	0	0	-0.288	0.288	0	-0.488	0	0	0	0.738	1.57	-0.738	0	0.288	-0.662	0	-0.288	0	-0.162	0.864	0	0	0	0	0.738	3.69	1.238	0	-0.488	0	0.128	0	0	0	0.384	-0.032	0	-0.128	0	0.128	-1.958	0	-0.544	0
0	0	0	-0.288	0	0	0	-0.288	0	0	0	0	0	0	0.128	0.094	0.864	0	0	0	0.344	0.288	0.544	0	0.994	1.314	0.162	0	-0.608	0	0	0.738	0.994	0.384	-0.982	0	-0.376	0.128	0	0	0.128	0	-0.128	-0.952	0	0	0	0.482	0.93	-0.128
-0.232	0.128	-0.032	0	-0.288	0	0.128	0.344	0.088	-0.288	0	0	-0.032	0.128	0.128	0	1.314	1.958	0.61	0	0.128	0	0.128	0	-0.128	0	0.45	0	0.128	0	-0.128	0	0	-0.608	0	-0.16	0.288	0.384	0	0.128	0.224	-0.888	0	0	0.128	0.994	2.214	3.69	1.958	0
0	0	-0.162	0	-0.312	0.288	0.544	0	0	0	-0.488	0	-0.288	0	0	-0.738	2.214	2.214	0.482	0	0.344	-0.406	0.128	0	0	0	-1.058	0.128	-1.702	0	-0.032	0	0	0	0	-0.384	0	0.744	-0.662	-0.032	0	0	-0.032	0.384	-0.226	3.69	2.47	2.79	2.214	0
-0.738	0.738	2.29	-0.288	0	0	-1.638	0	0.488	1.714	1.714	0	0	-0.128	-0.128	0	0	0	0	0	0.288	0.288	0	-0.488	0.238	0	0	0	0	0	-1.638	0	0	-0.488	0	0	-0.288	1.064	0	0	0	0.238	0.67	0.128	0	-0.482	0.384	0.544	1.314	0
0	0	0.168	-0.2	-0.128	-0.482	0	-0.738	1.97	3.69	3.69	2.214	0.738	0	0	-0.384	0	0	-0.482	0.128	0	0	-0.488	0	0.994	-0.738	0	0	0	0	0	0	-0.032	0.664	0	-0.288	0	-0.662	0.544	0.128	0	0.344	0.288	0	-0.384	0	0	0	-0.338	-0.2
0	-0.232	0.128	0	0	0.738	-0.238	0	0.128	0.994	3.69	3.69	2.214	0	0	0	-1.238	0.488	1.97	-0.082	0.2	-0.338	0.238	0	0.128	0	0	0	-0.2	0	0	0	0.384	1.12	-0.662	1.064	0	0	0.094	0.384	0.128	0.384	0	-0.384	0	-0.384	0	-0.738	0	0
-0.482	0.238	0	0	0	0	-0.25	0	0	0	1.138	3.114	0.738	0	-0.738	0	0	0	-0.128	0	-0.384	0	0	0	-0.952	0	0	0.738	1.138	0	-0.384	0	-0.032	-0.486	0	-0.982	-0.128	0	-0.738	0	0	-0.232	-1.238	0	0	0	-0.032	0.414	0.288	0.664
0	0	-0.128	0	-0.864	0	-0.128	0	0	-0.128	0.2	-0.05	0	0	0.814	0.864	0.288	0	0	-0.488	0	0	0.488	-0.232	0.384	0.994	0.738	2.214	2.39	-0.538	0	0	0	-0.032	0	0	0	0	0	-0.608	0	0	0	-0.994	-0.61	0	0.128	0	0	0.864
-0.032	0.088	0.494	0	0	0	0.128	0	-0.952	0.128	0	0	-0.578	1.394	1.464	2.29	1.57	0.128	0.128	-0.232	0	0	0.238	0	0	-0.482	0	0	-0.288	0	0.128	-0.608	0	-0.128	-0.48	0	0	0	0	-0.128	0	0	0	0	-0.384	0	-0.032	0	0	0.288
-0.128	0	1.314	0.544	-0.128	0	0.224	0.128	0.128	0	-0.384	0	0	-0.162	0	1.238	2.214	0	0	0	0	0	0.238	-0.488	0	-0.128	0	0	0	0	-0.128	0	-1.958	0	0.128	0.094	-0.482	-0.128	0	0	-0.488	0	0	-0.864	0	0.128	0.67	0.288	0	0
0	-0.288	1.39	0.288	0	0	-0.888	0	0	0	0	-0.384	0	-0.288	0	0.75	0.338	0.544	-0.288	0	0	-0.128	0	0	0	0	0	-0.128	0	-0.25	0	0	0.128	-0.232	1.32	0.288	0	0	-0.384	0	-0.262	0	0	0	0	0.128	0.094	1.12	0.094	0.128
-0.864	0	0.488	0	-0.128	-0.608	0	0	0	0	0	-0.48	0	0	-0.128	0.018	0	0.128	0	0	0.088	-0.982	0	0	0	-0.16	0.808	0.744	0.488	0.738	-0.018	0	0	0	0.488	0	-1.464	0	0	0	1.064	0.238	0	-0.384	0	0	0	0.128	0.994	0
0	-0.018	3.19	-0.238	-0.25	0	0	-0.888	0.288	-1.638	0	-0.128	0	-0.128	0	1.314	0.864	-0.376	0	0	-0.032	0	0	-0.384	0	-0.128	-0.006	0	0	0	-0.04	-0.384	0	0	-1.238	0	0	0.238	0.488	0	0.864	2.29	-0.488	0	0.162	0.45	0	0	-0.226	-0.128
0	0.36	1.458	0	-0.128	0.384	-0.032	0	0	0	0	0.128	-0.632	0.544	0	1.314	1.57	0.384	-0.232	-0.232	0.128	0	0	0	-0.864	0	-0.488	0	-0.864	0	-0.544	0	-0.288	0	0	-0.128	-0.032	2.79	0.494	0.384	1.32	1.214	0	-0.738	3.69	3.114	0.994	0.128	0.128	0
[truncated: 50 more columns]

## Sheet: Sheet5
0	0	1	0	0	0	0	0	0	0	0	0	0	1	0	0	1	0	0	0	0	0	0	0	0	0	0	0	0	0	0	0	1	1	1	0	0	1	0	0	0	0	0	0	1	1	1	0	0	0
0	0	1	0	0	0	0	0	0	0	0	1	1	0	0	0	0	0	1	1	0	0	0	0	0	0	0	0	0	1	0	0	0	1	1	1	1	1	0	0	0	0	0	0	1	1	1	0	0	0
0	0	0	0	0	0	0	0	0	0	0	0	0	0	0	0	0	0	1	1	1	0	1	1	0	0	0	0	0	0	0	0	0	1	1	1	1	1	0	0	0	1	0	0	0	0	0	0	1	0
0	0	0	0	0	0	0	0	0	1	0	0	0	0	0	0	0	0	0	1	1	0	0	0	0	1	0	0	1	0	0	0	1	0	1	1	1	0	0	1	0	0	0	0	0	0	0	0	0	0
0	0	0	0	0	0	0	0	1	1	0	0	1	0	0	0	0	0	0	0	0	1	0	0	0	0	0	0	0	0	0	0	0	0	0	1	1	0	0	0	0	0	0	0	1	0	0	0	0	0
0	0	0	0	0	0	0	0	0	0	0	0	0	0	0	0	1	0	1	0	1	1	1	0	0	0	0	0	0	0	0	0	0	0	0	0	0	1	0	0	0	0	0	0	1	0	1	0	0	0
0	0	0	0	0	0	0	0	0	0	0	0	0	0	0	0	1	1	0	0	0	0	0	0	0	0	1	0	0	0	0	0	0	0	0	1	0	0	0	0	0	0	0	0	1	1	1	1	1	0
0	0	0	0	0	0	0	0	0	0	0	0	0	0	0	1	0	0	0	0	0	0	0	0	0	1	1	0	0	0	0	0	0	0	0	1	0	0	1	1	0	0	0	0	1	0	0	1	1	0
0	0	0	0	0	0	0	0	0	0	0	0	0	0	0	1	0	0	0	0	0	0	0	0	0	0	0	0	0	0	1	1	1	0	0	0	0	0	1	1	0	0	0	0	0	1	0	0	1	0
0	0	0	1	0	0	0	0	1	0	1	1	1	0	0	0	0	0	0	0	0	0	1	0	0	0	0	0	1	0	1	1	1	0	0	0	0	0	0	1	0	0	0	0	0	0	0	0	0	0
0	1	0	1	0	0	0	1	1	1	1	0	1	1	0	0	0	0	0	0	0	0	0	0	0	0	0	0	0	1	1	1	0	0	0	0	0	0	0	0	0	0	1	0	0	0	0	0	0	0
0	0	0	1	0	0	0	1	0	0	1	1	0	1	0	0	1	0	0	0	0	0	0	0	0	0	1	0	0	0	0	1	0	1	0	0	0	0	0	0	0	0	0	0	0	0	1	1	0	0
0	0	0	0	0	0	0	1	0	0	0	1	0	0	0	0	0	0	0	0	0	0	0	0	0	0	0	0	0	0	0	1	1	1	0	0	0	0	0	0	1	1	0	0	0	0	0	0	0	0
0	0	0	0	0	0	0	0	0	0	0	0	0	0	0	0	0	0	0	0	0	0	0	0	0	1	0	0	1	0	0	1	0	0	0	0	0	0	0	0	0	0	0	0	0	0	0	0	0	0
1	0	0	0	0	0	1	1	0	0	0	0	0	0	1	1	1	0	0	0	0	0	0	0	0	0	0	0	0	0	0	0	0	0	0	1	0	0	0	0	0	0	0	0	0	0	0	0	0	0
1	0	0	1	1	1	1	0	0	0	0	0	0	1	1	1	0	0	1	0	0	0	0	0	0	0	0	0	0	1	1	1	1	0	0	0	0	0	0	0	0	0	0	0	0	0	0	0	0	1
0	0	0	1	0	0	0	0	0	0	1	0	0	0	1	1	0	0	0	0	0	0	0	0	0	0	0	0	0	0	1	1	0	1	1	1	0	0	1	1	0	0	0	0	0	0	0	0	0	0
0	0	0	0	0	1	0	1	1	0	0	0	0	0	0	0	0	0	1	1	0	0	0	0	0	1	1	0	0	0	0	0	0	1	0	1	0	0	0	0	0	0	0	0	0	0	0	0	1	0
0	0	1	0	0	1	1	1	1	0	0	1	0	0	0	0	0	0	0	0	0	0	0	0	0	0	0	0	1	1	0	0	0	0	0	1	0	0	0	0	1	0	0	0	0	0	1	1	1	1
0	0	1	0	0	0	0	0	1	0	0	0	0	0	0	0	0	0	0	0	0	0	0	0	0	0	1	0	0	1	1	1	0	1	1	1	0	0	0	0	1	1	0	1	0	0	0	0	1	1
0	0	1	1	1	0	0	0	0	0	0	0	0	0	0	1	0	0	0	0	0	0	0	0	0	0	1	0	0	0	0	0	0	0	0	0	0	0	0	0	0	0	0	0	0	0	0	0	1	1
0	0	0	0	1	0	0	0	0	0	0	0	0	0	0	0	0	0	0	0	0	0	0	0	0	0	1	0	0	0	0	0	0	0	0	0	0	1	1	1	0	0	0	0	0	0	0	0	1	1
1	0	0	0	0	0	0	0	1	1	0	0	0	0	0	0	0	0	0	0	0	0	0	0	0	0	0	0	0	0	0	0	0	0	0	0	0	1	1	1	0	0	0	0	0	0	0	0	0	0
0	0	0	0	0	0	0	1	1	0	1	0	0	0	0	0	0	0	0	0	0	0	0	0	0	0	0	0	0	0	0	0	0	0	0	0	0	0	0	0	0	0	0	0	0	1	0	0	1	0
0	0	0	0	0	1	0	0	0	0	0	0	0	0	0	0	0	0	0	0	0	0	0	0	0	0	0	0	0	0	0	0	0	0	0	0	1	0	0	0	1	0	0	0	1	1	0	0	0	0
0	0	0	1	0	1	0	0	0	0	0	0	0	0	1	1	1	0	1	0	0	0	0	0	0	0	0	0	0	0	0	0	0	0	0	1	1	0	0	1	1	0	0	1	1	1	1	1	1	0
0	0	0	1	0	0	0	0	0	0	0	0	0	0	1	1	0	0	0	0	0	0	1	0	0	0	1	1	0	0	0	0	0	0	1	1	0	0	0	0	0	0	0	1	1	1	0	1	1	0
0	0	1	0	0	0	0	0	0	0	0	0	0	0	0	1	0	0	0	0	0	0	0	0	0	0	0	0	0	0	0	0	0	0	0	0	0	0	0	0	0	0	0	0	1	0	0	1	1	0
0	0	0	0	0	0	0	0	0	0	0	0	0	1	0	0	0	0	0	0	0	0	0	0	0	0	0	0	0	0	0	1	0	0	0	0	0	0	0	0	0	0	0	0	0	0	0	0	0	0
0	0	0	0	1	0	0	0	0	0	0	1	1	1	0	0	0	0	0	0	0	0	0	0	1	0	1	0	0	0	0	1	0	0	0	0	0	0	0	0	0	0	0	1	0	0	0	0	0	0
1	0	0	0	1	0	0	0	0	0	0	1	1	1	1	0	0	0	0	0	0	1	0	0	0	0	0	0	0	0	0	0	1	0	0	0	0	0	0	0	0	0	0	0	1	1	1	0	0	0
0	0	1	0	0	0	0	0	0	1	0	1	1	0	1	0	0	0	0	0	0	1	1	0	0	0	0	0	0	1	0	0	1	1	0	0	0	0	0	0	0	0	0	0	0	0	0	0	0	0
0	1	1	0	0	0	0	0	0	1	0	0	0	0	0	0	0	0	0	0	0	1	1	0	0	0	0	0	0	0	0	0	1	1	0	0	0	0	0	0	0	0	0	0	0	0	0	0	0	0
0	1	1	0	0	0	0	0	0	0	0	0	0	0	0	0	1	1	0	0	0	1	1	0	0	1	0	0	0	0	0	0	1	1	0	0	0	0	0	0	0	0	1	0	0	0	0	0	0	0
0	0	1	0	0	0	0	0	0	0	0	0	0	0	0	0	1	1	1	0	0	0	0	0	0	1	0	0	0	0	0	0	0	0	0	0	0	0	0	0	0	0	0	0	0	0	0	0	0	0
0	0	0	0	0	0	0	0	0	0	0	0	0	0	0	0	1	1	1	0	0	0	0	0	0	0	0	0	0	0	0	0	1	0	0	0	1	0	0	0	0	0	0	0	0	0	0	0	0	0
0	0	0	0	1	1	1	0	0	0	0	0	0	0	0	0	1	1	0	0	0	0	0	0	0	0	0	0	1	1	0	0	0	0	1	1	1	0	0	0	0	0	1	0	0	0	0	0	0	0
0	0	0	0	0	0	0	0	0	0	0	0	0	0	0	0	1	1	0	0	0	0	0	0	0	0	0	0	1	0	0	0	0	0	0	0	1	0	0	0	0	0	0	0	0	0	0	0	0	0
0	0	0	0	0	0	0	0	0	0	0	0	0	0	0	0	0	0	0	0	0	0	0	0	0	0	0	0	0	0	0	0	0	0	0	0	1	0	0	0	0	0	1	0	0	0	0	0	0	0
0	0	0	0	0	0	0	0	0	0	0	0	0	0	0	0	0	0	0	0	0	0	0	1	0	0	0	0	1	0	0	0	0	1	0	1	1	0	1	0	0	0	1	0	0	0	0	0	0	0
0	0	0	0	0	0	0	0	0	0	0	0	0	0	0	0	0	0	0	0	0	0	0	0	0	0	0	0	1	0	0	0	0	1	0	1	1	1	1	0	0	0	0	0	0	0	0	0	0	0
0	0	0	1	0	0	0	0	0	0	0	0	0	1	0	1	0	1	0	0	0	0	1	0	0	0	0	0	1	0	0	0	0	0	0	0	0	1	0	1	0	0	0	0	0	0	0	0	0	0
0	0	0	1	0	0	0	0	0	0	0	1	0	1	0	0	0	0	1	1	0	0	0	0	0	0	0	0	1	0	0	0	0	0	0	0	1	1	0	0	0	0	0	0	0	0	0	0	0	0
0	0	0	0	0	0	0	0	0	0	0	1	1	1	1	0	0	1	1	1	0	0	0	0	0	0	0	0	0	0	0	0	0	0	0	0	0	0	0	0	0	0	0	1	0	0	0	1	0	0
0	0	0	0	0	0	0	0	0	0	0	0	1	1	1	1	0	0	1	1	0	0	0	0	0	0	1	0	0	0	0	0	0	0	0	1	0	0	1	1	0	0	0	0	0	0	0	0	0	0
0	0	0	0	0	0	0	0	0	0	0	0	0	0	0	0	0	0	0	0	0	0	0	0	0	0	0	0	1	0	0	0	0	0	0	0	0	0	0	1	0	0	1	0	0	0	0	1	1	0
1	0	0	0	0	0	0	0	0	1	0	0	0	0	0	0	0	0	0	0	0	0	0	0	0	0	0	1	1	0	0	1	0	0	0	0	0	0	0	1	1	0	0	0	0	0	0	0	1	1
1	0	0	0	0	0	0	0	0	1	0	0	1	0	1	0	0	0	0	0	0	0	0	0	0	0	0	0	1	0	0	1	1	1	0	0	0	0	1	1	0	0	0	0	0	0	0	0	1	1
0	0	0	0	0	0	0	0	1	0	0	0	0	0	0	0	0	0	0	0	0	0	0	1	0	0	0	0	0	0	1	1	1	0	0	0	0	0	0	0	0	0	0	0	0	0	0	1	1	1
0	0	0	0	0	0	0	0	1	0	0	0	0	0	0	1	0	0	0	0	0	0	0	0	0	0	0	0	0	0	1	1	1	0	0	0	1	0	0	0	0	0	0	0	0	0	0	0	1	0
0	0	0	0	0	0	0	1	1	0	0	1	0	0	0	1	0	0	0	0	0	0	0	0	0	0	0	0	0	0	0	0	1	1	0	0	0	0	0	0	1	0	1	0	0	0	0	0	0	0
1	1	0	1	1	0	0	0	0	0	0	0	0	0	0	0	0	0	0	0	0	0	0	0	0	0	0	0	0	0	0	0	0	0	0	0	0	0	0	0	0	0	0	0	0	0	0	0	0	0
1	1	0	1	0	0	0	0	0	1	1	1	0	0	0	0	0	0	0	0	0	0	0	0	0	0	0	0	0	0	1	0	0	0	0	0	0	0	0	0	0	0	0	0	0	0	0	0	0	0
1	0	1	0	0	0	0	0	0	0	1	0	0	0	0	0	0	0	0	0	0	0	0	0	1	1	0	0	0	1	1	1	1	1	0	0	0	0	0	0	0	0	0	0	0	1	0	0	0	0
0	0	1	0	0	1	0	0	0	0	1	0	0	0	0	0	0	0	0	0	1	0	0	0	1	1	1	0	1	1	1	1	0	0	0	0	0	0	0	0	0	0	1	0	1	0	0	0	1	1
0	0	0	0	1	1	0	0	0	0	0	0	0	0	0	0	0	1	0	0	0	1	0	1	1	1	0	0	0	0	0	0	0	1	0	0	0	1	0	0	0	0	0	0	0	0	0	1	1	0
0	1	1	0	1	0	0	1	0	0	0	0	0	0	0	0	0	0	0	1	0	0	0	0	1	0	0	0	0	0	0	0	0	1	1	1	0	1	1	0	0	0	0	0	0	0	0	0	1	0
0	0	0	0	0	0	1	1	1	1	0	0	0	0	0	0	1	0	1	1	0	0	1	0	1	0	0	0	0	0	0	0	0	0	0	0	0	1	1	0	1	0	0	0	0	0	0	0	1	1
0	0	0	0	1	1	0	0	1	1	0	0	0	0	0	0	0	0	0	0	0	0	0	1	0	0	0	0	0	0	0	0	0	0	0	0	1	1	0	0	0	0	0	0	1	1	1	0	0	0
0	0	0	0	0	0	0	0	1	0	0	1	0	0	0	0	0	0	0	0	0	0	0	1	0	0	0	0	1	0	0	0	0	0	0	0	0	1	1	0	1	0	0	0	1	1	1	0	0	0
0	0	0	0	0	0	0	0	1	0	0	0	0	0	0	0	0	0	0	0	0	0	0	0	0	0	0	0	0	0	0	1	0	0	0	1	1	1	0	0	0	0	1	1	0	0	1	0	0	0
0	0	0	0	0	0	0	0	0	0	1	0	0	0	0	0	1	1	0	0	0	0	0	0	0	0	0	0	1	1	0	1	0	0	0	0	0	0	0	0	1	0	1	1	1	0	0	0	0	0
0	0	0	0	0	0	0	0	0	0	1	0	0	0	0	1	1	0	0	0	0	0	0	0	0	0	0	1	1	0	0	0	0	1	0	0	0	0	0	0	0	0	0	1	0	0	0	0	0	0
0	0	0	0	0	0	0	1	0	1	0	0	0	1	0	1	0	0	0	0	0	0	0	0	0	0	0	1	1	0	0	0	0	0	0	1	1	0	0	0	1	0	0	0	0	0	0	0	0	0
1	0	1	0	0	0	0	0	0	1	0	0	1	1	1	0	0	0	0	0	0	0	0	0	0	0	0	0	1	0	0	0	0	0	0	0	0	0	0	1	1	1	0	0	0	0	0	0	0	0
0	0	0	1	0	0	0	0	0	0	0	1	1	1	0	0	0	0	0	0	0	0	1	0	0	0	0	0	0	0	0	0	0	0	0	0	0	0	0	0	0	0	0	1	1	0	0	0	1	0
1	0	0	0	0	0	0	0	0	0	0	0	0	1	0	1	0	0	0	0	0	0	1	0	0	0	0	0	0	0	0	0	0	0	0	0	0	0	0	0	0	0	0	0	0	0	0	0	0	1
0	0	0	0	0	0	0	0	0	0	0	0	0	0	0	0	0	1	0	0	0	0	0	0	0	0	0	0	0	0	0	0	1	0	0	0	0	0	0	0	0	0	0	0	0	0	0	0	0	0
0	0	0	0	0	0	0	0	0	0	0	0	0	0	0	0	0	0	1	0	0	0	0	0	0	0	0	0	0	0	0	0	1	0	0	0	0	0	0	0	0	0	0	1	0	0	0	0	0	0
0	0	0	0	0	1	0	0	1	1	0	0	0	0	0	0	1	1	1	0	0	0	0	0	0	0	0	0	0	1	0	0	0	0	0	0	0	0	0	1	1	0	0	1	0	1	0	0	0	0
0	0	0	0	0	0	0	0	0	1	1	1	0	0	0	0	0	0	0	0	0	0	0	0	0	1	0	0	0	0	0	0	0	0	0	0	0	0	1	1	0	0	0	0	0	1	1	0	0	0
0	0	0	0	0	0	0	0	0	0	1	0	0	0	0	0	0	0	0	0	0	0	0	0	0	0	0	0	0	0	1	0	0	0	0	0	0	0	1	0	0	0	0	0	1	0	1	0	0	0
0	1	0	0	1	0	0	0	0	1	0	0	0	0	0	0	0	0	0	0	0	0	0	0	0	0	0	0	1	1	1	0	0	0	0	0	0	1	1	0	0	0	0	0	1	0	0	0	0	0
0	0	0	0	1	0	0	0	0	0	0	0	0	0	0	0	0	0	0	0	0	0	0	0	0	0	0	1	1	1	1	1	0	0	1	0	0	0	0	0	0	0	0	0	0	0	1	0	0	0
1	0	0	0	0	0	0	0	0	0	0	0	0	0	0	0	0	0	0	0	1	0	1	1	0	0	0	0	0	1	0	0	0	0	1	0	0	0	0	0	0	0	0	0	0	0	0	0	0	0
0	0	0	0	0	1	1	0	0	0	0	0	0	1	1	0	0	0	0	0	0	0	0	0	0	0	0	1	0	0	1	0	0	0	1	0	0	0	0	0	0	0	1	1	0	0	1	0	0	0
0	0	0	0	0	0	0	1	0	0	0	0	0	1	0	0	0	0	0	0	0	0	0	0	0	0	0	0	0	0	0	0	0	0	0	0	0	0	1	0	0	0	0	0	0	0	0	0	0	0
0	0	1	1	0	1	1	1	1	0	0	0	0	1	0	0	0	0	0	0	0	0	0	0	0	0	0	1	1	0	0	0	1	0	0	1	1	1	0	0	0	0	0	0	0	0	0	0	0	1
1	0	0	1	0	1	1	1	0	0	0	0	0	0	0	1	0	0	0	0	0	0	0	0	1	0	0	0	0	0	0	0	1	0	0	1	0	1	0	0	0	1	0	0	0	0	0	0	0	0
0	0	0	1	0	0	0	0	0	0	0	0	0	1	0	0	0	0	0	0	1	0	0	0	1	0	0	0	0	0	0	0	1	0	0	1	0	0	0	0	0	0	0	0	0	0	0	0	0	0
0	0	1	0	0	0	0	0	0	0	0	0	0	1	1	0	0	1	0	0	0	0	0	0	0	0	0	0	1	0	0	0	1	0	0	0	1	0	0	0	0	0	0	0	0	0	0	0	0	0
0	0	0	0	0	0	0	0	0	0	0	0	0	0	0	0	0	1	0	0	0	0	0	0	0	0	0	0	1	0	0	0	0	0	0	0	1	0	0	0	0	0	0	0	1	1	1	0	0	0
0	0	0	0	0	0	0	0	0	0	0	0	0	0	0	1	1	1	0	0	1	0	0	1	0	0	0	0	0	0	0	0	0	0	0	0	1	0	0	0	0	0	1	1	1	1	1	0	0	1
0	0	0	1	0	0	0	0	0	0	1	1	1	0	0	0	0	1	1	0	0	1	1	1	1	1	1	1	0	0	0	1	0	0	0	0	1	1	0	0	0	0	0	0	0	0	0	0	0	0
0	0	0	0	0	0	0	0	0	0	1	1	1	0	0	0	0	0	0	1	0	0	1	1	0	0	0	0	0	0	1	1	1	0	0	1	1	1	1	1	0	1	0	0	0	0	0	0	0	0
1	0	0	0	0	0	0	0	0	0	0	0	0	0	0	1	1	1	0	0	1	0	0	0	0	0	0	0	0	1	1	1	1	0	0	0	0	0	0	0	0	0	0	0	0	0	0	0	0	0
0	0	0	0	0	0	0	0	0	0	0	0	0	0	0	1	0	0	0	0	0	0	0	0	1	1	1	1	0	0	0	1	0	0	0	0	0	0	0	0	0	0	0	0	0	0	0	1	1	0
0	0	1	0	0	0	0	0	0	0	0	0	0	0	0	0	0	1	1	0	0	0	0	0	0	0	1	0	0	0	0	0	0	0	0	0	0	0	0	0	0	0	0	0	0	1	1	1	1	1
0	0	1	0	0	0	0	0	0	0	1	0	0	0	0	1	1	1	1	0	0	0	0	0	0	0	1	0	0	0	0	0	0	0	0	0	0	0	0	0	0	0	0	0	1	1	1	1	1	0
1	0	1	0	0	0	1	0	0	1	1	0	0	0	0	0	0	0	0	0	0	0	0	0	0	0	0	0	0	0	0	0	0	0	0	0	0	0	0	0	0	1	1	0	0	0	1	0	1	0
0	0	0	0	0	0	0	1	1	1	1	1	1	0	0	0	0	0	1	0	0	0	0	0	1	1	0	0	0	0	0	0	0	0	0	0	0	0	0	0	0	0	0	0	0	0	0	0	1	0
0	0	0	0	0	0	1	0	0	1	1	1	1	0	0	0	0	0	0	1	0	1	1	0	0	0	0	0	0	0	0	0	0	0	0	0	0	0	1	0	0	0	0	0	0	0	0	1	0	0
1	1	0	0	0	0	1	0	0	0	1	1	1	0	1	0	0	0	0	0	0	0	0	0	0	0	0	1	1	0	0	0	0	0	0	1	0	0	0	0	0	0	1	0	0	0	0	1	0	0
0	0	0	0	0	0	0	0	0	0	0	1	0	0	1	0	0	0	0	0	0	0	0	0	0	1	1	1	1	1	0	0	0	0	0	0	0	0	0	0	0	0	0	1	1	0	0	0	0	0
0	0	1	0	0	0	0	0	0	0	0	0	1	1	0	0	1	0	0	0	0	0	1	0	0	0	0	0	0	0	0	0	0	0	0	0	0	0	0	0	0	0	0	0	0	0	0	0	0	0
0	0	0	0	0	0	0	0	0	0	0	0	0	1	0	1	1	0	0	0	0	0	0	0	0	0	0	0	0	0	0	0	0	0	0	0	1	0	0	0	0	0	0	0	0	0	1	0	0	0
0	0	0	0	0	0	0	0	0	0	0	0	0	0	0	1	1	0	0	0	0	0	0	0	0	0	0	0	0	0	0	0	0	0	0	0	0	0	0	0	1	0	0	0	0	0	0	0	1	0
0	0	0	0	0	0	0	0	0	0	0	0	0	0	1	1	0	0	0	0	0	0	0	0	0	0	0	0	0	1	1	0	0	0	0	0	0	0	0	0	0	1	0	0	0	1	0	0	0	0
0	0	0	1	1	0	0	0	0	0	0	0	0	0	0	1	0	0	0	0	0	0	0	0	0	0	1	0	0	0	0	0	0	0	0	0	0	1	0	0	0	1	0	0	1	1	0	0	1	0
0	0	1	0	0	0	0	0	0	0	0	0	0	0	0	1	0	0	0	0	0	0	0	0	0	0	0	0	0	0	0	0	0	0	0	0	0	1	1	0	0	0	1	0	1	1	1	1	0	0
[truncated: 50 more columns]

## Sheet: Sheet6
0	0	0	0	0	0	0	0	0	0	0	0	0	0	0	0	0	0	0	0	0	0	0	0	0	0	0	0	0	0	0	1	1	1	1	1	0	0	0	0	0	1	1	1	1	1	1	0	0	0
0	0	0	0	0	0	0	0	0	0	0	0	0	0	0	0	0	0	0	0	0	0	0	0	0	0	0	0	0	0	0	0	1	1	1	1	1	1	1	0	0	0	0	1	1	1	1	1	0	0
0	0	0	0	0	0	0	0	0	0	0	0	0	0	0	0	0	0	0	0	0	0	0	0	0	0	0	0	0	0	0	0	1	1	1	1	1	1	0	0	0	0	0	1	0	0	1	0	0	0
0	0	0	0	0	0	0	0	0	0	0	0	0	0	0	0	0	0	0	0	0	0	0	0	0	0	0	0	0	0	0	0	1	1	1	1	1	1	1	0	0	0	0	0	0	0	0	0	0	0
0	0	0	0	0	0	0	0	0	0	0	0	0	0	0	0	0	0	0	0	0	0	0	0	0	0	0	0	0	0	0	0	0	0	1	1	1	1	0	0	0	0	0	0	0	0	0	0	0	0
0	0	0	0	0	0	0	0	0	0	0	0	0	0	0	0	0	0	0	0	0	0	0	0	0	0	0	0	0	0	0	0	0	0	0	1	1	0	0	0	0	0	0	0	0	0	0	0	0	0
0	0	0	0	0	0	0	0	0	0	0	0	0	0	0	0	0	0	0	0	0	0	0	0	0	0	0	0	0	0	0	0	0	0	0	0	0	0	0	0	0	0	0	0	0	0	0	0	0	0
0	0	0	0	0	0	0	0	0	0	0	0	0	0	0	0	0	0	0	0	0	0	0	0	0	0	0	0	0	0	0	0	0	0	0	0	0	0	0	0	0	0	0	0	0	0	0	0	0	0
0	0	0	0	0	0	0	0	0	0	0	0	0	0	0	0	0	0	0	0	0	0	0	0	0	0	0	0	0	0	0	0	0	0	0	0	0	0	0	0	0	0	0	0	0	0	0	0	0	0
0	0	0	0	0	0	0	0	0	0	0	0	0	0	0	0	0	0	0	0	0	0	0	0	0	0	0	0	0	0	0	0	0	0	0	0	0	0	0	0	0	0	0	0	0	0	0	0	0	0
0	0	0	0	0	0	0	0	0	0	0	0	0	0	0	0	0	0	0	0	0	0	0	0	0	0	0	0	0	0	0	0	0	0	0	0	0	0	0	0	0	0	0	0	0	0	0	0	0	0
0	0	0	0	0	0	0	0	0	0	0	0	0	0	0	0	0	0	0	0	0	0	0	0	0	0	0	0	0	0	0	0	0	0	0	0	0	0	0	0	0	0	0	0	0	0	0	0	0	0
0	0	0	0	0	0	0	0	0	0	0	0	0	0	0	0	0	0	0	0	0	0	0	0	0	0	0	0	0	0	0	0	0	0	0	0	0	0	0	0	0	0	0	0	0	0	0	0	0	0
0	0	0	0	0	0	0	0	0	0	0	0	1	1	1	1	0	0	0	0	0	0	0	0	0	0	0	0	0	0	0	0	0	0	0	0	0	0	0	0	0	0	0	0	0	0	0	0	0	0
0	0	0	0	0	0	0	0	0	0	0	0	0	0	1	1	1	0	0	0	0	0	0	0	0	0	0	0	0	0	0	0	0	0	0	0	0	0	0	0	0	0	0	0	0	0	0	0	0	0
0	0	0	0	0	0	0	0	0	0	0	0	1	1	1	1	0	0	0	0	0	0	0	0	0	0	0	0	0	0	0	0	0	0	0	0	0	0	0	0	0	0	0	0	0	0	0	0	0	0
0	0	0	0	0	0	1	0	1	0	0	0	0	1	0	0	0	0	0	0	0	0	0	0	0	0	0	0	0	0	0	0	0	0	0	0	0	0	0	0	0	0	0	0	0	0	0	0	0	0
0	0	0	0	0	0	1	1	1	1	0	0	0	0	0	0	0	0	0	0	0	0	0	0	0	0	0	0	0	0	0	0	0	0	0	0	0	0	0	0	0	0	0	0	0	0	0	0	0	0
0	0	0	0	0	0	0	1	1	1	0	0	0	0	0	0	0	0	0	0	0	0	0	0	0	0	0	0	0	0	0	0	0	0	0	0	0	0	0	0	0	0	0	0	0	0	0	0	0	0
0	0	0	0	0	0	1	1	1	0	0	0	0	0	0	0	0	0	0	0	0	0	0	0	0	0	0	0	0	0	0	0	0	0	0	0	0	0	0	0	0	0	0	0	0	0	0	0	0	0
0	0	0	0	0	0	0	0	0	0	0	0	0	0	0	0	0	0	0	0	0	0	0	0	0	0	0	0	0	0	0	0	0	0	0	0	1	1	0	1	0	0	0	0	0	0	0	0	0	0
0	0	0	0	0	0	0	0	0	0	0	0	0	0	0	0	0	0	0	0	0	0	0	0	0	0	0	0	0	0	0	0	0	0	0	0	1	1	1	1	1	1	0	0	0	0	0	0	0	0
0	0	0	0	0	0	0	0	0	0	0	0	0	0	0	0	0	0	0	0	0	0	0	0	0	0	0	0	0	0	0	0	0	0	0	0	1	1	1	1	1	1	0	0	0	0	0	0	0	0
0	0	0	0	0	0	0	0	0	0	0	0	0	0	0	0	0	0	0	0	0	0	0	0	0	0	0	0	0	0	0	0	0	0	0	1	1	1	1	1	1	0	0	0	0	0	0	0	0	0
0	0	0	0	0	0	0	0	0	0	0	0	0	0	0	0	0	0	0	0	0	0	0	0	0	0	0	0	0	0	0	0	0	0	0	0	0	0	0	1	1	1	0	0	0	0	0	1	0	0
0	0	0	0	0	0	0	0	0	0	0	0	0	0	0	0	0	0	0	0	0	0	0	0	0	0	0	0	0	0	0	0	0	0	0	0	0	0	0	1	0	0	0	0	0	0	0	1	0	0
0	0	0	0	0	0	0	0	0	0	0	0	0	0	0	0	0	0	0	0	0	0	0	0	0	0	0	0	0	0	0	0	0	0	0	0	0	0	0	0	0	0	0	0	0	0	0	0	1	0
0	0	0	0	0	0	0	0	0	0	0	0	0	0	0	0	0	0	0	0	0	0	0	0	0	0	0	0	0	0	0	0	0	0	0	0	0	0	0	0	0	0	0	0	0	0	0	0	0	0
0	0	0	0	0	0	0	0	0	0	0	0	0	0	0	0	0	0	0	0	0	0	0	0	0	0	0	0	0	0	0	0	0	0	0	0	0	0	0	0	0	0	0	0	0	0	0	0	0	0
0	0	0	0	0	0	0	0	0	0	0	0	0	0	0	0	0	0	0	0	0	0	0	0	0	0	0	0	0	0	0	0	0	0	0	0	0	0	0	0	0	0	0	0	0	0	0	0	0	0
0	0	0	0	0	0	0	0	0	0	0	0	0	0	0	0	0	0	0	0	0	0	0	0	0	0	0	0	0	0	0	0	0	0	0	0	0	0	0	0	0	0	0	0	0	0	0	0	0	0
0	0	0	0	0	0	0	0	0	0	0	0	0	0	0	0	0	0	0	0	0	0	0	0	0	0	0	0	0	0	0	0	0	0	0	0	0	0	0	0	0	0	0	0	0	0	0	0	0	0
0	0	0	0	0	0	0	0	0	0	0	0	0	0	0	0	0	0	0	0	0	0	0	0	0	0	0	0	0	0	0	0	0	0	0	0	0	0	0	0	0	0	0	0	0	0	0	0	0	0
0	0	0	0	0	0	0	0	0	0	0	0	0	0	0	0	0	0	0	0	0	0	0	0	0	0	0	0	0	0	0	0	0	0	0	0	0	0	0	0	0	0	0	0	0	0	0	0	0	0
0	0	0	0	0	0	0	0	0	0	0	0	0	1	1	1	1	1	0	0	0	0	0	0	0	0	0	0	0	0	0	0	0	0	0	0	0	0	0	0	0	0	0	0	0	0	0	0	0	0
0	0	0	0	0	0	0	0	0	0	0	0	0	0	0	1	1	1	1	0	0	0	0	0	0	0	0	0	0	0	0	0	0	0	0	0	0	0	0	0	0	0	0	0	0	0	0	0	0	0
0	0	0	0	0	0	0	0	0	0	0	0	0	0	0	1	1	1	1	0	0	0	0	0	0	0	0	0	0	0	0	0	0	0	0	0	0	0	0	0	0	0	0	0	0	0	0	0	0	0
0	0	0	0	0	0	0	0	0	0	0	0	0	0	0	1	1	1	0	0	0	0	0	0	0	0	0	0	0	0	0	0	0	0	0	0	0	0	0	0	0	0	0	0	0	0	0	0	0	0
0	0	0	0	0	0	0	0	0	0	0	0	0	0	0	1	1	0	0	0	0	0	0	0	0	0	0	0	0	0	0	0	0	0	0	0	0	0	0	0	0	0	0	0	0	0	0	0	0	0
0	0	0	0	0	0	0	0	0	0	0	0	0	0	0	0	1	0	0	0	0	0	0	0	0	0	0	0	0	0	0	0	0	0	0	0	0	0	0	0	0	0	0	0	0	0	0	0	0	0
0	0	0	0	0	0	0	0	0	0	0	0	0	0	0	0	0	0	0	0	0	0	0	0	0	0	0	0	0	0	0	0	0	0	0	0	0	0	0	0	0	0	0	0	0	0	0	0	0	0
0	0	0	0	0	0	0	0	0	0	0	0	0	0	0	0	0	0	0	0	0	0	0	0	0	0	0	0	0	0	0	0	0	0	0	0	0	0	0	0	0	0	0	0	0	0	0	0	0	0
0	0	0	0	0	0	0	0	0	0	0	0	0	0	0	0	0	0	0	0	0	0	0	0	0	0	0	0	0	0	0	0	0	0	0	0	0	0	0	0	0	0	0	0	0	0	0	0	0	0
0	0	0	0	0	0	0	0	0	0	0	0	0	0	0	0	0	0	0	0	0	0	0	0	0	0	0	0	0	0	0	0	0	0	0	0	0	0	0	0	0	0	0	0	0	0	0	0	0	0
0	0	0	0	0	0	0	0	0	0	0	0	0	0	0	0	0	0	0	0	0	0	0	0	0	0	0	0	0	0	0	0	0	0	0	0	0	0	0	0	0	0	0	0	0	0	0	0	0	0
0	0	0	0	0	0	0	0	0	0	0	0	0	0	0	0	0	0	0	0	0	0	0	0	0	0	0	0	0	0	0	0	0	0	0	0	0	0	0	0	0	0	0	0	0	0	0	0	0	0
0	0	0	0	0	0	0	0	0	0	0	0	0	0	0	0	0	0	0	0	0	0	0	0	0	0	0	0	0	0	0	0	0	0	0	0	0	0	0	0	0	0	0	0	0	0	0	0	0	0
0	0	0	0	0	0	0	0	0	0	0	0	0	0	0	0	0	0	0	0	0	0	0	0	0	0	0	0	0	0	0	0	0	0	0	0	0	0	0	0	0	0	0	0	0	0	0	0	0	0
0	0	0	0	0	0	0	0	0	0	0	0	0	0	0	0	0	0	0	0	0	0	0	0	0	0	0	0	0	0	0	0	0	0	0	0	0	0	0	0	0	0	0	0	0	0	0	0	0	0
0	0	0	0	0	0	0	0	0	0	0	0	0	0	0	0	0	0	0	0	0	0	0	0	0	0	0	0	0	0	0	0	0	0	0	0	0	0	0	0	0	0	0	0	0	0	0	0	0	0
0	0	0	0	0	0	0	0	0	0	0	0	0	0	0	0	0	0	0	0	0	0	0	0	1	0	0	0	0	0	0	0	0	0	0	0	0	0	0	0	0	0	0	0	0	0	0	0	0	0
0	0	0	0	0	0	0	0	0	0	0	0	0	0	0	0	0	0	0	0	0	0	0	1	1	1	0	0	0	0	0	0	0	0	0	0	0	0	0	0	0	0	0	0	0	0	0	0	0	0
0	0	0	0	0	0	0	0	0	0	0	0	0	0	0	0	0	0	0	0	0	0	1	1	1	1	0	0	0	0	0	0	0	0	0	0	0	0	0	0	0	0	0	0	0	0	0	0	0	0
0	0	0	0	0	0	0	0	0	0	0	0	0	0	0	0	0	0	0	0	0	0	0	0	1	1	0	0	0	0	0	0	0	0	0	0	0	0	0	0	0	0	0	0	0	0	0	0	0	0
0	0	0	0	0	0	0	0	0	0	0	0	0	0	0	0	0	0	0	0	0	0	0	0	1	1	1	0	0	0	0	0	0	0	0	0	0	0	0	0	0	0	0	0	0	0	0	0	0	0
0	0	0	0	0	0	0	0	0	0	0	0	0	0	0	0	0	0	0	0	0	0	0	0	0	0	0	0	0	0	0	0	0	0	0	0	0	0	0	0	0	0	0	0	0	0	0	0	0	0
0	0	0	0	0	0	0	0	0	0	0	0	0	0	0	0	0	0	0	0	0	0	0	0	0	0	0	0	0	0	0	0	0	0	0	0	0	0	1	0	0	0	0	0	0	0	0	0	0	0
0	0	0	0	0	0	0	0	0	0	0	0	0	0	0	0	0	0	0	0	0	0	0	0	0	0	0	0	0	0	0	0	0	0	0	0	0	0	1	0	0	0	0	0	0	0	0	0	0	0
0	0	0	0	0	0	0	0	0	0	0	0	0	0	0	0	0	0	0	0	0	0	0	0	0	0	0	0	0	0	0	0	0	0	0	0	1	1	1	1	1	0	0	0	0	0	0	0	0	0
0	0	0	0	0	0	0	0	0	0	0	0	0	0	0	0	0	0	0	0	0	0	0	0	0	0	0	0	0	0	0	0	0	0	0	0	0	1	1	0	0	0	0	0	0	0	0	0	0	0
0	0	0	0	0	0	0	0	0	0	0	0	0	0	0	0	0	0	0	0	0	0	0	0	0	0	0	0	0	0	0	0	0	0	0	0	0	0	0	0	0	0	0	0	0	0	0	0	0	0
0	0	0	0	0	0	0	0	0	0	0	0	0	0	0	0	0	0	0	0	0	0	0	0	0	0	0	0	0	0	0	0	0	0	0	0	0	0	0	0	0	0	0	0	0	0	0	0	0	0
0	0	0	0	0	0	0	0	0	0	0	0	0	0	0	0	0	0	0	0	0	0	0	0	0	0	0	0	0	0	0	0	0	0	0	0	0	0	0	0	0	0	0	0	0	0	0	0	0	0
0	0	0	0	0	0	0	0	0	0	0	0	0	0	0	0	0	0	0	0	0	0	0	0	0	0	0	0	0	0	0	0	0	0	0	0	0	0	0	0	0	0	0	0	0	0	0	0	0	0
0	0	0	0	0	0	0	0	0	0	0	0	0	0	0	0	0	0	0	0	0	0	0	0	0	0	0	0	0	0	0	0	0	0	0	0	0	0	0	0	0	0	0	0	0	0	0	0	0	0
0	0	0	0	0	0	0	0	0	0	0	0	0	0	0	0	0	0	0	0	0	0	0	0	0	0	0	0	0	0	0	0	0	0	0	0	0	0	0	0	0	0	0	0	0	0	0	0	0	0
0	0	0	0	0	0	0	0	0	0	0	0	0	0	0	0	0	0	0	0	0	0	0	0	0	0	0	0	0	0	0	0	0	0	0	0	0	0	0	0	0	0	0	0	0	0	0	0	0	0
0	0	0	0	0	0	0	0	0	0	0	0	0	0	0	0	0	0	0	0	0	0	0	0	0	0	0	0	0	0	0	0	0	0	0	0	0	0	0	0	0	0	0	0	0	0	0	0	0	0
0	0	0	0	0	0	0	0	0	0	0	0	0	0	0	0	0	0	0	0	0	0	0	0	0	0	0	0	0	0	0	0	0	0	0	0	0	0	0	0	0	0	0	0	0	0	0	0	0	0
0	0	0	0	0	0	0	0	0	0	0	0	0	0	0	0	0	0	0	0	0	0	0	0	0	0	0	0	0	0	0	0	0	0	0	0	0	0	0	0	0	0	0	0	0	0	0	0	0	0
0	0	0	0	0	0	0	0	0	0	0	0	0	0	0	0	0	0	0	0	0	0	0	0	0	0	0	0	0	0	0	0	0	0	0	0	0	0	0	0	0	0	0	0	0	0	0	0	0	0
0	0	0	0	0	0	0	0	0	0	0	0	0	0	0	0	0	0	0	0	0	0	0	0	0	0	0	0	0	0	0	0	0	0	0	0	0	0	0	0	0	0	0	0	0	0	0	0	0	0
0	0	0	0	0	0	0	0	0	0	0	0	0	0	0	0	0	0	0	0	0	0	0	0	0	0	0	0	0	1	0	0	0	0	0	0	0	0	0	0	0	0	0	0	0	0	0	0	0	0
0	0	0	0	0	0	0	0	0	0	0	0	0	0	0	0	0	0	0	0	0	0	0	0	0	0	0	0	1	1	0	1	0	0	0	0	0	0	0	0	0	0	0	0	0	0	0	0	0	0
0	0	0	0	0	0	0	0	0	0	0	0	0	0	0	0	0	0	0	0	0	0	0	0	0	0	0	0	1	1	1	1	0	0	0	0	0	0	0	0	0	0	0	0	0	0	0	0	0	0
0	0	0	0	0	0	0	0	0	0	0	0	0	0	0	0	0	0	0	0	0	0	0	0	0	0	0	0	1	0	0	0	0	0	0	0	0	0	0	0	0	0	0	0	0	0	0	0	0	0
0	0	0	0	0	0	0	0	0	0	0	0	0	0	0	0	0	0	0	0	0	0	0	0	0	0	0	0	0	0	0	0	0	0	0	0	0	0	0	0	0	0	0	0	0	0	0	0	0	0
0	0	0	0	0	0	0	0	0	0	0	0	0	0	0	0	0	0	0	0	0	0	0	0	0	0	0	0	0	0	0	0	0	0	0	0	0	0	0	0	0	0	0	0	0	0	0	0	0	0
0	0	0	0	0	0	0	0	0	0	0	0	0	0	0	0	0	0	0	0	0	0	0	0	0	0	0	0	0	0	0	0	0	0	0	0	0	0	0	0	0	0	0	0	0	0	0	0	0	0
0	0	0	0	0	0	0	0	0	0	0	0	0	0	0	0	0	0	0	0	0	0	0	0	0	0	0	0	0	0	0	0	0	0	0	0	0	0	0	0	0	0	0	0	0	0	0	0	0	0
0	0	0	0	0	0	0	0	0	0	0	0	0	0	0	0	0	0	0	0	0	0	0	0	0	0	0	0	0	0	0	0	0	0	0	0	0	0	0	0	0	0	0	0	0	0	0	0	0	0
0	0	0	0	0	0	0	0	0	0	0	0	0	0	0	0	0	0	0	0	0	0	0	0	0	0	0	0	0	0	0	0	0	0	0	0	0	0	0	0	0	0	0	0	0	0	0	0	0	0
0	0	0	0	0	0	0	0	0	0	0	0	0	0	0	0	0	0	0	0	0	0	0	0	0	0	0	0	0	0	0	0	0	0	0	0	1	0	0	0	0	0	0	0	0	0	0	0	0	0
0	0	0	0	0	0	0	0	0	0	0	0	0	0	0	0	0	0	0	0	0	0	0	0	0	0	0	0	0	0	0	0	0	0	0	0	1	0	1	1	0	0	0	0	0	0	0	0	0	0
0	0	0	0	0	0	0	0	0	0	0	0	0	0	0	0	0	0	0	0	0	0	0	0	0	0	0	0	1	1	1	1	1	1	0	0	1	0	1	1	0	0	0	0	0	0	0	0	1	0
0	0	0	0	0	0	0	0	0	0	0	0	0	0	0	0	0	0	0	0	0	0	0	0	0	0	0	0	1	0	1	1	0	0	0	0	1	1	1	1	0	0	0	0	0	1	0	0	1	0
0	0	0	0	0	0	0	0	0	0	0	0	0	0	0	0	0	0	0	0	0	0	0	0	0	0	0	0	0	0	1	0	0	0	0	0	0	0	0	0	0	0	0	0	0	1	1	1	1	1
0	0	0	0	0	0	0	0	0	0	0	0	0	0	0	0	0	0	0	0	0	0	0	0	0	0	0	0	0	0	0	0	0	0	0	0	0	0	0	0	0	0	0	0	0	1	1	1	1	1
0	0	0	0	0	0	0	0	0	0	0	0	0	0	0	0	0	0	0	0	0	0	0	0	0	0	0	0	0	0	0	0	0	0	0	0	0	0	0	0	0	0	0	0	1	1	1	1	1	1
0	0	0	0	0	0	0	0	0	0	0	0	0	0	0	0	0	0	0	0	0	0	0	0	0	0	0	0	0	0	0	0	0	0	0	0	0	0	0	0	0	0	0	0	0	0	1	1	0	0
0	0	0	0	0	0	0	0	0	1	1	1	1	0	0	0	0	0	0	0	0	0	0	0	0	0	0	0	0	0	0	0	0	0	0	0	0	0	0	0	0	0	0	0	0	0	0	0	0	0
0	0	0	0	0	0	0	0	0	0	1	1	1	0	0	0	0	0	0	0	0	0	0	0	0	0	0	0	0	0	0	0	0	0	0	0	0	0	0	0	0	0	0	0	0	0	0	0	0	0
0	0	0	0	0	0	0	0	0	0	1	1	1	1	0	0	0	0	0	0	0	0	0	0	0	0	0	0	0	0	0	0	0	0	0	0	0	0	0	0	0	0	0	0	0	0	0	0	0	0
0	0	0	0	0	0	0	0	0	0	1	1	1	1	0	0	0	0	0	0	0	0	0	0	0	0	0	0	0	0	0	0	0	0	0	0	0	0	0	0	0	0	0	0	0	0	0	0	0	0
0	0	0	0	0	0	0	0	0	1	1	0	0	0	0	0	0	0	0	0	0	0	0	0	0	0	0	0	0	0	0	0	0	0	0	0	0	0	0	0	0	0	0	0	0	0	0	0	0	0
0	0	0	0	0	0	0	0	0	0	0	0	0	0	0	0	0	0	0	0	0	0	0	0	0	0	0	0	0	0	0	0	0	0	0	0	0	0	0	0	0	0	0	1	0	0	0	0	0	0
0	0	0	0	0	0	0	0	0	0	0	0	0	0	0	0	0	0	0	0	0	0	0	0	0	0	0	0	0	0	0	0	0	0	0	0	0	0	0	0	0	0	0	0	1	1	1	0	0	0
0	0	0	0	0	0	0	0	0	0	0	0	0	0	0	0	0	0	0	0	0	0	0	0	0	0	0	0	0	0	0	0	0	0	0	0	0	0	0	0	0	0	1	1	1	1	1	0	0	0
0	0	0	0	0	0	0	0	0	0	0	0	0	0	0	0	0	0	0	0	0	0	0	0	0	0	0	0	0	0	0	0	0	0	0	0	0	0	0	0	0	0	1	1	1	1	1	0	0	0
0	0	0	0	0	0	0	0	0	0	0	0	0	0	0	0	0	0	0	0	0	0	0	0	0	0	0	0	0	0	0	0	1	0	1	1	0	0	0	0	0	0	0	1	1	1	1	0	0	0
[truncated: 50 more columns]

## Sheet: Sheet7
0	0	0	0	0	1	0	1	0	0	0	0	0	0	0	0	0	0	0	0	0	0	0	0	0	0	0	0	0	0	0	0	0	1	1	1	1	0	0	0	0	1	1	1	1	1	1	1	1	1
0	0	0	0	0	0	0	0	0	0	0	0	0	0	0	0	0	0	0	0	0	0	0	0	0	0	0	0	0	0	0	0	0	1	1	1	1	0	0	0	1	1	1	1	1	1	1	1	0	0
0	0	0	0	0	0	0	0	0	0	0	0	0	0	0	0	0	0	0	0	0	0	0	0	0	0	0	0	0	0	0	0	0	0	0	1	1	0	0	0	0	0	0	0	0	1	1	1	0	0
0	0	0	0	0	0	0	0	0	0	0	0	0	0	0	0	0	0	0	0	0	0	0	0	0	0	0	0	0	0	0	0	0	1	1	1	0	0	1	0	0	0	0	0	0	1	1	0	0	0
0	0	0	0	0	0	0	0	0	0	0	0	0	0	0	0	0	0	0	0	0	0	0	0	0	0	0	0	0	0	0	0	1	1	1	1	1	1	1	1	1	0	0	0	0	1	0	0	0	0
0	0	0	0	0	0	0	0	0	0	0	0	0	0	0	0	0	0	0	0	0	0	0	0	0	0	0	0	0	0	0	1	1	1	1	1	1	1	1	1	1	1	0	0	0	0	0	0	0	0
0	0	0	0	0	0	0	0	0	0	0	0	0	0	0	0	0	0	0	0	0	0	0	0	0	0	0	0	0	0	0	1	1	1	1	1	1	1	1	1	1	1	0	0	0	0	0	0	0	0
0	0	0	0	0	0	0	0	0	0	0	0	0	0	0	0	0	0	0	0	0	0	0	0	0	0	0	0	0	0	0	0	1	1	1	1	1	1	1	0	0	0	0	0	0	0	0	0	0	0
0	0	0	0	0	0	0	0	0	0	0	0	0	0	0	0	0	0	0	0	0	0	0	0	0	0	0	0	0	0	0	0	1	1	1	1	1	0	0	0	0	0	0	0	0	0	0	0	0	0
0	0	0	0	0	0	0	0	0	0	0	0	0	1	0	0	0	0	0	0	0	0	0	0	0	0	0	0	0	0	0	0	0	1	0	0	0	0	0	0	0	0	0	0	0	0	0	0	0	0
0	0	0	0	0	0	0	0	0	0	0	1	1	1	0	0	0	0	0	0	0	0	0	0	0	0	0	0	0	0	0	0	0	0	0	0	0	0	0	0	0	0	0	0	0	0	0	0	0	0
0	0	0	0	0	0	0	1	1	1	1	1	1	0	0	0	0	0	0	0	0	0	0	0	0	0	0	0	0	0	0	0	0	0	0	0	0	0	0	0	0	0	0	0	0	0	0	0	0	0
0	0	0	0	1	1	1	1	1	1	1	1	1	0	0	0	0	0	0	0	0	0	0	0	0	0	0	0	0	0	0	0	0	0	0	0	0	0	0	0	0	0	0	0	0	0	0	0	0	0
0	0	0	0	1	1	1	1	1	1	1	1	1	0	0	0	0	0	0	0	0	0	0	0	0	0	0	0	0	0	0	0	0	0	0	0	0	0	0	0	0	0	0	0	0	0	0	0	0	0
0	0	0	0	0	1	1	1	1	1	1	1	1	1	0	0	0	0	0	0	0	0	0	0	0	0	0	0	0	0	0	0	0	0	0	0	0	0	0	0	0	0	0	0	0	0	0	0	0	0
0	0	0	0	0	1	1	1	1	1	1	1	1	1	0	0	0	0	0	0	0	0	0	0	0	0	0	0	0	0	0	0	0	0	0	0	0	0	0	0	0	0	0	0	0	0	0	0	0	0
0	0	0	0	0	1	1	1	1	1	1	1	1	1	0	0	0	0	0	0	0	0	0	0	0	0	0	0	0	0	0	0	0	0	0	0	0	0	0	0	0	0	0	0	0	0	0	0	0	0
0	0	0	0	1	1	1	1	1	1	1	1	1	1	1	0	0	0	0	0	0	0	0	0	0	0	0	0	0	0	0	0	0	0	1	0	0	0	0	0	0	0	0	0	0	0	0	0	0	0
0	0	0	0	0	0	1	1	1	1	1	1	1	1	0	0	0	0	0	0	0	0	0	0	0	0	0	0	0	0	0	0	1	1	1	0	0	0	0	0	0	0	0	0	0	0	0	0	0	0
0	0	0	0	0	0	1	1	1	1	1	1	1	1	0	0	0	0	0	0	0	0	0	0	0	0	0	0	0	0	0	0	1	1	1	1	1	0	0	0	0	0	0	0	0	0	0	0	0	0
0	0	0	0	0	0	1	1	1	1	1	1	1	1	0	0	0	0	0	0	0	0	0	0	0	0	0	0	0	0	0	0	0	1	1	1	1	0	0	0	0	0	0	0	0	0	0	0	0	0
0	0	0	0	0	0	1	1	1	1	1	1	1	0	0	0	0	0	0	0	0	0	0	0	0	0	0	0	0	0	0	1	1	1	1	0	0	0	0	1	1	1	1	0	0	0	0	0	0	0
0	0	0	0	0	0	1	1	1	1	1	1	1	0	0	0	0	0	0	0	0	0	0	0	0	0	0	0	0	0	0	0	1	1	1	0	0	1	1	1	1	1	1	1	0	0	0	0	0	0
0	0	0	0	0	0	0	1	0	0	1	1	0	0	0	0	0	0	0	0	0	0	0	0	0	0	0	0	0	0	0	0	1	1	1	1	1	1	1	1	1	1	1	1	0	0	0	0	0	0
0	0	0	0	0	0	0	0	0	0	0	0	0	0	0	0	0	0	0	0	0	0	0	0	0	0	0	0	0	0	0	1	1	1	1	1	1	1	1	1	1	1	1	0	0	0	0	0	0	0
0	0	0	0	0	0	0	0	0	0	0	0	0	0	0	0	0	0	0	0	0	0	0	0	0	0	0	0	0	0	0	0	1	1	1	0	0	0	1	1	1	1	1	1	1	0	0	0	0	0
0	0	0	0	0	0	0	0	0	0	0	0	0	0	0	0	0	0	0	0	0	0	0	0	0	0	0	0	0	0	0	0	0	0	0	0	0	0	0	0	1	1	1	0	0	0	0	0	0	0
0	0	0	0	0	0	0	0	0	0	0	0	0	0	0	0	0	0	0	0	0	0	0	0	0	0	0	0	0	0	0	0	0	0	0	0	0	0	0	0	0	0	1	0	0	0	0	0	0	0
0	0	0	0	0	0	0	0	0	0	0	0	0	0	0	0	0	0	0	0	0	0	0	0	0	0	0	0	0	0	0	0	0	0	0	0	0	0	0	0	0	0	0	0	0	0	0	0	0	0
0	0	0	0	0	0	0	0	0	0	0	0	0	0	0	0	0	0	0	0	0	0	0	0	0	0	0	0	0	0	0	0	0	0	0	0	0	0	0	0	0	0	0	0	0	0	0	0	0	0
0	0	0	0	0	0	0	0	0	0	0	0	0	0	0	0	0	0	0	0	0	0	0	0	0	0	0	0	0	0	0	0	0	0	0	0	0	0	0	0	0	0	0	0	0	0	0	0	0	0
0	0	0	0	0	0	0	0	0	0	0	0	0	0	0	0	0	0	0	0	0	0	0	0	0	0	0	0	0	0	0	0	0	0	0	0	0	0	0	0	0	0	0	0	0	0	0	0	0	0
0	0	0	0	0	0	0	0	0	0	0	0	0	0	0	0	0	1	0	0	0	0	0	0	0	0	0	0	0	0	0	0	0	0	0	0	0	0	0	0	0	0	0	0	0	0	0	0	0	0
0	0	0	0	0	0	0	0	0	0	0	0	1	0	0	0	0	0	0	0	1	1	0	0	0	0	0	0	0	0	0	0	0	0	0	0	0	0	0	0	0	0	0	0	0	0	0	0	0	0
0	0	0	0	0	0	0	0	0	0	0	0	0	0	1	1	0	0	0	0	1	1	1	0	0	0	0	0	0	0	0	0	0	0	0	0	0	0	0	0	0	0	0	0	0	0	0	0	0	0
0	0	0	0	0	0	0	0	0	0	0	1	1	1	1	1	1	1	1	1	1	1	1	1	0	0	0	0	0	0	0	0	0	0	0	0	0	0	0	0	0	0	0	0	0	0	0	0	0	0
0	0	0	0	0	0	0	0	0	0	0	1	1	1	1	1	1	1	1	1	1	1	1	1	1	0	0	0	0	0	0	0	0	0	0	0	0	0	0	0	0	0	0	0	0	0	0	0	0	0
0	0	0	0	0	0	0	0	0	0	0	1	1	1	1	1	1	1	1	1	1	1	1	1	1	0	0	0	0	0	0	0	0	0	0	0	0	0	0	0	0	0	0	0	0	0	0	0	0	0
0	0	0	0	0	0	0	0	0	0	0	0	1	1	1	1	1	1	1	1	1	1	1	1	1	1	0	0	0	0	0	0	0	0	0	0	0	0	0	0	0	0	0	0	0	0	0	0	0	0
0	0	0	0	0	0	0	0	0	0	0	1	1	1	1	1	1	1	1	1	1	1	1	1	1	0	0	0	0	0	0	0	0	0	0	0	0	0	0	0	0	0	0	0	0	0	0	0	0	0
0	0	0	0	0	0	0	0	0	0	0	0	1	1	1	1	1	1	1	1	1	1	1	1	0	0	0	0	0	0	0	0	0	0	0	0	0	0	0	0	0	0	0	0	0	0	0	0	0	0
0	0	0	0	0	0	0	0	0	0	0	0	1	1	1	1	1	1	1	1	1	0	0	0	0	0	0	0	0	0	0	0	0	0	0	0	0	0	0	0	0	0	0	0	0	0	0	0	0	0
0	0	0	0	0	0	0	0	0	0	0	0	0	0	1	1	1	1	0	0	0	0	0	0	0	0	0	0	0	0	0	0	0	0	0	0	0	0	0	0	0	0	0	0	0	0	0	0	0	0
0	0	0	0	0	0	0	0	0	0	0	0	0	0	1	1	0	0	0	0	0	0	0	0	0	0	0	0	0	0	0	0	0	0	0	0	0	0	0	0	0	0	0	0	0	0	0	0	0	0
0	0	0	0	0	0	0	0	0	0	0	0	0	0	1	0	0	0	0	0	0	0	0	0	0	0	0	0	0	0	0	0	0	0	0	0	0	0	0	0	0	0	0	0	0	0	0	0	0	0
0	0	0	0	0	0	0	0	0	0	0	0	0	0	0	0	0	0	0	0	0	0	0	0	0	0	0	0	0	0	0	0	0	0	0	0	0	0	0	0	0	0	0	0	0	0	0	0	0	0
0	0	0	0	0	0	0	0	0	0	0	0	0	0	0	0	0	0	0	0	0	0	0	1	0	0	0	0	0	0	0	0	0	0	0	0	0	0	0	0	0	0	0	0	0	0	0	0	0	0
0	0	0	0	0	0	0	0	0	0	0	0	0	0	0	0	0	0	0	0	0	0	1	1	1	1	1	1	1	1	0	0	0	0	0	0	0	0	0	0	0	0	0	0	0	0	0	0	0	0
0	0	0	0	0	0	0	0	0	0	0	0	0	0	0	0	0	0	0	0	0	0	1	1	1	1	1	1	1	1	1	0	0	0	0	0	0	0	0	0	0	0	0	0	0	0	0	0	0	0
0	0	0	0	0	0	0	0	0	0	0	0	0	0	0	0	0	0	0	0	0	0	1	1	1	1	1	1	1	1	1	0	0	0	0	0	0	0	0	0	0	0	0	0	0	0	0	0	0	0
0	0	0	0	0	0	0	0	0	0	0	0	0	0	0	0	0	0	0	0	0	0	1	1	1	1	1	1	1	1	1	0	0	0	0	0	0	0	0	0	0	0	0	0	0	0	0	0	0	0
0	0	0	0	0	0	0	0	0	0	0	0	0	0	0	0	0	0	0	0	0	0	1	1	1	1	1	1	1	1	1	1	0	0	0	0	0	0	0	0	0	0	0	0	0	0	0	0	0	0
0	0	0	0	0	0	0	0	0	0	0	0	0	0	0	0	0	0	0	0	0	0	1	1	1	1	1	1	1	1	1	1	0	0	0	0	0	0	0	0	0	0	0	0	0	0	0	0	0	0
0	0	0	0	0	0	0	0	0	0	0	0	0	0	0	0	0	0	0	0	0	1	1	1	1	1	1	1	1	1	1	1	1	1	0	0	0	0	0	0	0	0	0	0	0	0	0	0	0	0
0	0	0	0	0	0	0	0	0	0	0	0	0	0	0	0	0	0	0	0	0	0	0	1	1	1	1	1	1	1	1	1	0	0	0	0	0	0	0	0	0	0	0	0	0	0	0	0	0	0
0	0	0	0	0	0	0	0	0	0	0	0	0	0	0	0	0	0	0	0	0	0	0	0	1	1	1	1	0	0	0	0	0	0	0	0	0	0	0	0	0	0	0	0	0	0	0	0	0	0
0	0	0	0	0	0	0	0	0	0	0	0	0	0	0	0	0	0	0	0	0	0	0	0	1	1	1	1	0	0	0	0	0	0	0	0	0	0	0	0	0	0	0	0	0	0	0	0	0	0
0	0	0	0	0	0	0	0	0	0	0	0	0	0	0	0	0	0	0	0	0	0	0	0	0	0	0	0	0	0	0	0	0	0	0	0	0	0	0	0	0	0	0	0	0	0	0	0	0	0
0	0	0	0	0	0	0	0	0	0	0	0	0	0	0	0	0	0	0	0	0	0	0	0	0	0	0	0	0	0	0	0	0	0	0	0	0	0	0	0	0	0	0	0	0	0	0	0	0	0
0	0	0	0	0	0	0	0	0	0	0	0	0	0	0	0	0	0	0	0	0	0	0	0	0	0	0	0	0	0	0	0	0	0	0	0	0	0	0	0	0	0	0	0	0	0	0	0	0	0
0	0	0	0	0	0	0	0	0	0	0	0	0	0	0	0	0	0	0	0	0	0	0	0	0	0	0	0	0	0	0	0	0	0	0	0	0	0	0	0	0	0	0	0	0	0	0	0	0	0
1	0	0	0	0	0	0	0	0	0	0	0	0	0	0	0	0	0	0	0	0	0	0	0	0	0	0	0	0	0	0	0	0	0	0	0	0	0	0	0	0	0	0	0	0	0	0	0	0	0
0	0	0	0	0	0	0	0	0	0	0	0	0	0	0	0	0	0	0	0	0	0	0	0	0	0	0	0	0	0	0	0	0	0	0	0	0	0	0	0	0	0	0	0	0	0	0	0	0	0
0	0	0	0	0	0	0	0	0	0	0	0	0	0	0	0	0	0	0	0	0	0	0	0	0	0	0	0	0	0	0	0	0	0	0	0	0	0	0	0	0	0	0	0	0	0	0	0	0	0
0	0	0	0	0	0	0	0	0	0	0	0	0	0	0	0	0	0	0	0	0	0	0	0	0	0	0	0	0	0	0	0	0	0	0	0	0	0	0	0	0	0	0	0	0	0	0	0	0	0
0	0	0	0	0	0	0	0	0	0	0	0	0	0	0	0	0	0	0	0	0	0	0	0	0	0	0	0	0	0	0	0	0	0	0	0	0	0	0	0	0	0	0	0	0	0	0	0	0	0
0	0	0	0	0	0	0	0	0	0	0	0	0	0	0	0	0	0	0	0	0	0	0	0	0	0	0	0	0	0	0	0	0	0	0	0	0	0	0	0	0	0	0	0	0	0	0	0	0	0
0	0	0	0	0	0	0	0	0	0	0	0	0	0	0	0	0	0	0	0	0	0	0	0	0	0	0	0	0	0	0	0	0	0	0	0	0	0	0	0	0	0	0	0	0	0	0	0	0	0
0	0	0	0	0	0	0	0	0	0	0	0	0	0	0	0	0	0	0	0	0	0	0	0	0	0	0	0	0	0	0	0	0	0	0	0	0	0	0	0	0	0	0	0	0	0	0	0	0	0
0	0	0	0	0	0	0	0	0	0	0	0	0	0	0	0	0	0	0	0	0	0	0	0	0	0	0	0	0	0	0	0	0	0	0	0	0	0	0	0	0	0	0	0	0	0	0	0	0	0
0	0	0	0	0	0	0	0	0	0	0	0	0	0	0	0	0	0	0	0	0	0	0	0	0	0	0	0	0	0	0	0	0	0	0	0	0	0	0	0	0	0	0	0	0	0	0	0	0	0
0	0	0	0	0	0	0	0	0	0	0	0	0	0	0	0	0	0	0	0	0	0	0	0	0	0	0	0	0	0	0	0	0	0	0	0	0	0	0	0	0	0	0	0	0	0	0	0	0	0
0	0	0	0	0	0	0	0	0	0	0	0	0	0	0	0	0	0	0	0	0	0	0	0	0	0	0	0	0	0	0	0	0	0	0	0	0	0	0	0	0	0	0	0	0	0	0	0	0	0
0	0	0	0	0	0	0	0	0	0	0	0	0	0	0	0	0	0	0	0	0	0	0	0	0	0	0	0	0	0	0	0	0	0	0	0	0	0	0	0	0	0	0	0	0	0	0	0	0	0
0	0	0	0	0	0	0	0	0	0	0	0	0	0	0	0	0	0	0	0	0	0	0	0	0	0	0	0	0	0	0	0	0	0	0	0	0	0	0	0	0	0	0	0	0	0	0	0	0	0
0	0	0	0	0	0	0	0	0	0	0	0	0	0	0	0	0	0	0	0	0	0	0	0	0	0	0	0	0	0	0	0	0	0	0	0	0	0	0	0	0	0	0	0	0	0	0	0	0	0
0	0	0	0	0	0	0	0	0	0	0	0	0	0	0	0	0	0	0	0	0	0	0	0	0	0	0	0	0	0	0	0	0	0	0	0	0	0	0	0	0	0	0	0	0	0	0	0	0	0
0	0	0	0	0	0	0	0	0	0	0	0	0	0	0	0	0	0	0	0	0	0	0	0	0	0	0	0	0	0	0	0	0	0	0	0	0	0	0	0	0	0	0	0	0	0	0	0	0	0
0	0	0	0	0	0	0	0	0	0	0	0	0	0	0	0	0	0	0	0	0	0	0	0	0	0	0	0	0	0	0	0	0	0	0	0	0	0	0	0	0	0	0	0	0	0	0	0	0	0
0	0	0	0	0	0	0	0	0	0	0	0	0	0	0	0	0	0	0	0	0	0	0	0	0	0	0	0	0	0	0	0	0	0	0	0	0	1	0	0	0	0	0	0	0	0	0	0	0	0
0	0	0	0	0	0	0	0	0	0	0	0	0	0	0	0	0	0	0	0	0	0	0	0	0	0	0	0	0	0	0	0	0	0	1	1	1	1	1	0	0	1	0	0	0	0	0	0	0	0
0	0	0	0	0	0	0	0	0	0	0	0	0	0	0	0	0	0	0	0	0	0	0	0	0	0	0	0	0	0	0	0	0	0	1	1	1	1	1	1	0	1	1	0	0	0	0	0	0	0
0	0	0	0	0	0	0	0	0	0	0	0	0	0	0	0	0	0	0	0	0	0	0	0	0	0	0	0	0	0	0	0	0	0	1	1	1	1	1	1	1	1	1	0	0	0	0	0	0	0
0	0	0	0	0	0	0	0	0	0	0	0	0	0	0	0	0	0	0	0	0	0	0	0	0	0	0	0	0	0	0	0	0	0	1	1	1	1	1	1	1	1	1	1	0	0	0	0	0	0
0	0	0	0	0	0	0	0	0	0	0	0	0	0	0	0	0	0	0	0	0	0	0	0	0	0	0	0	0	0	0	0	0	1	1	1	1	1	1	1	1	1	1	1	0	0	0	0	0	0
0	0	0	0	0	0	0	0	0	0	0	0	0	0	0	0	0	0	0	0	0	0	0	0	0	0	0	0	0	0	0	0	0	1	1	1	1	1	1	1	1	1	1	1	0	0	0	0	0	0
0	0	0	0	0	0	0	0	0	0	0	0	0	0	0	0	0	0	0	0	0	0	0	0	0	0	0	0	0	0	0	0	0	0	1	1	1	1	1	1	1	0	1	1	0	0	0	0	0	0
0	0	0	0	0	0	0	0	0	0	0	0	0	0	0	0	0	0	0	0	0	0	0	0	0	0	0	0	0	0	0	0	0	1	1	1	1	1	1	1	1	1	1	0	0	0	0	0	0	0
0	0	0	0	0	0	0	0	0	0	0	1	0	1	0	0	0	0	0	0	0	0	0	0	0	0	0	0	0	0	0	0	0	0	0	0	0	0	0	1	1	0	0	0	0	0	1	0	0	0
1	0	0	0	0	0	0	0	0	1	1	1	1	1	0	0	0	0	0	0	0	0	0	0	0	0	0	0	0	0	0	0	0	0	0	0	0	0	0	0	0	0	0	0	0	0	0	0	0	0
1	0	0	0	0	0	0	0	1	1	1	1	1	1	0	0	0	0	0	0	0	0	0	0	0	0	0	0	0	0	0	0	0	0	0	0	0	0	0	0	0	0	0	0	0	0	0	0	0	0
1	0	0	0	0	0	0	0	0	1	1	1	1	1	1	0	0	0	0	0	0	0	0	0	0	0	0	0	0	0	0	0	0	0	0	0	0	0	0	0	0	0	0	0	0	0	0	0	0	0
1	0	0	0	0	0	0	0	0	0	0	1	0	0	0	0	0	0	0	0	0	0	0	0	0	0	0	0	0	0	0	0	0	0	0	0	0	0	0	0	0	0	1	1	1	0	0	0	0	0
1	0	0	0	0	0	0	1	0	1	0	0	0	0	0	0	0	0	0	0	0	0	0	0	0	0	0	0	0	0	0	0	0	0	0	0	0	0	0	0	0	0	1	1	1	1	1	0	0	0
1	0	0	0	0	1	1	1	1	1	0	0	0	0	0	0	0	0	0	0	0	0	0	0	0	0	0	0	0	0	0	0	0	0	0	0	0	0	0	0	0	1	1	1	1	1	1	1	1	0
1	1	0	0	0	1	1	1	1	1	1	0	0	0	0	0	0	0	0	0	0	0	0	0	0	0	0	0	0	0	0	0	0	0	0	0	0	0	0	0	1	1	1	1	1	1	1	1	1	0
1	0	0	0	0	1	1	1	1	1	1	0	0	0	0	0	0	0	0	0	0	0	0	0	0	0	0	0	0	0	0	0	0	0	0	0	0	0	1	1	1	1	1	1	1	1	1	1	1	1
1	0	0	1	1	1	1	1	1	1	1	0	0	0	0	0	0	0	0	0	0	0	0	0	0	0	0	0	0	0	0	0	0	1	0	0	0	0	0	0	1	1	1	1	1	1	1	1	1	1
0	0	0	0	0	1	1	1	1	1	1	0	0	0	0	0	0	0	0	0	0	0	0	0	0	0	0	0	0	0	0	0	0	1	1	0	0	0	0	1	1	1	1	1	1	1	1	1	1	1
0	0	0	0	0	1	1	1	1	1	1	0	0	0	0	0	0	0	0	0	0	0	0	0	0	0	0	0	0	0	0	0	0	1	1	1	0	0	0	0	1	1	1	1	1	1	1	1	1	1
[truncated: 50 more columns]

## Sheet: Sheet8
1	0	0	1	1	1	1	1	1	0	0	0	0	0	0	0	0	0	1	1	1	1	1	1	1	1	1	0	0	0	0	0	0	0	0	0	0	0	0	0	1	1	1	1	1	1	1	1	1	0
1	0	0	0	1	0	1	0	0	0	0	0	0	0	0	0	0	1	1	1	1	1	1	1	1	1	1	1	0	0	0	0	0	0	0	0	0	0	1	0	1	1	1	1	1	1	1	1	0	0
1	0	0	0	0	0	0	0	1	1	1	0	1	1	1	0	0	1	1	1	1	1	1	1	1	1	1	1	1	0	0	1	0	0	0	0	0	1	1	1	1	1	0	1	1	0	0	1	0	0
1	0	0	0	1	0	0	0	1	1	1	0	0	1	1	1	0	1	1	1	1	1	1	1	1	1	1	0	0	1	1	1	1	0	0	0	1	1	1	1	1	1	1	1	0	0	0	0	0	0
1	0	0	0	0	0	1	1	1	1	1	1	0	1	1	1	0	0	0	1	1	1	0	0	0	0	0	0	1	1	1	1	1	1	0	0	1	1	1	1	1	1	1	0	0	0	1	0	1	0
0	0	0	0	1	1	1	1	1	1	0	0	0	0	0	0	0	0	0	1	1	0	0	0	0	0	1	1	1	1	1	1	1	1	0	0	0	0	1	0	1	0	0	0	0	0	0	1	1	1
0	0	0	0	0	1	1	1	1	1	0	0	0	0	0	0	1	0	0	1	1	0	0	0	0	1	1	1	1	1	1	1	1	1	1	1	0	1	0	0	0	0	0	0	1	1	1	1	1	1
0	0	0	0	0	1	1	1	1	1	0	0	1	0	1	1	1	0	0	1	1	0	1	1	0	0	0	1	1	1	1	1	1	0	0	0	1	1	1	0	0	0	1	1	1	1	1	1	1	1
0	0	0	0	0	1	1	1	1	1	1	0	0	1	1	1	1	0	0	0	0	0	0	1	1	1	0	0	0	0	0	1	0	0	0	0	1	1	1	1	0	0	1	1	1	1	1	1	1	0
0	0	0	0	1	1	1	1	1	1	1	0	0	0	1	1	1	0	0	0	0	0	1	1	1	0	0	0	0	0	0	0	0	0	0	1	1	1	1	1	0	1	1	1	1	1	1	1	1	1
0	0	0	0	0	1	1	1	0	1	1	0	0	1	1	1	1	1	0	0	1	1	1	1	1	0	0	1	1	0	1	0	0	0	1	1	1	1	1	0	0	0	1	1	1	1	1	1	1	0
0	0	0	0	1	1	1	0	0	0	1	0	0	1	1	1	0	0	0	0	0	1	1	1	1	0	0	0	1	1	1	1	1	0	0	1	1	1	1	1	0	0	0	1	1	1	1	1	0	0
0	1	1	1	1	1	1	1	0	0	0	0	0	0	0	0	0	0	0	0	1	1	1	1	1	1	1	1	1	1	1	0	0	0	0	0	1	1	1	1	0	0	0	1	1	1	1	1	0	0
1	1	1	1	1	1	1	0	0	0	1	1	0	0	0	0	0	0	0	1	1	1	1	1	1	1	1	1	1	1	1	0	0	0	0	0	1	1	1	1	0	0	0	1	1	1	1	1	0	0
1	1	1	1	1	1	1	1	1	1	1	1	1	1	1	1	0	1	1	1	1	1	1	1	1	1	1	1	1	1	1	1	0	0	0	0	1	0	0	0	0	0	0	0	0	0	0	0	0	0
1	1	1	1	1	1	1	1	1	1	1	1	1	1	1	1	1	1	1	0	1	1	1	1	1	1	1	1	1	1	1	0	0	1	0	0	0	0	0	0	0	0	0	0	0	0	0	0	0	1
1	1	1	1	1	1	1	1	1	1	1	1	1	1	1	1	1	1	1	0	0	1	1	1	1	1	1	1	1	1	0	0	0	1	0	0	0	0	0	1	1	0	0	1	1	0	0	0	0	0
0	1	1	1	1	1	1	1	1	1	1	1	1	1	1	1	1	1	1	0	0	0	1	1	1	0	0	1	1	1	0	0	0	0	0	0	0	0	0	0	1	1	0	1	1	0	0	0	0	0
0	1	1	1	1	1	1	1	1	1	1	0	1	1	1	1	1	1	1	0	0	0	1	0	0	0	0	0	1	1	0	0	0	0	0	0	0	0	0	0	1	1	1	1	1	1	1	0	0	0
0	1	1	1	1	1	1	1	1	1	1	0	1	0	0	0	1	1	1	1	0	0	0	1	1	0	1	0	0	0	0	0	0	0	0	0	0	0	0	1	1	1	1	1	1	1	1	1	0	0
0	0	0	0	1	1	1	1	1	1	1	1	0	0	0	0	1	1	1	0	0	0	1	1	1	1	1	1	0	0	0	0	0	0	0	0	0	0	0	0	1	1	1	1	1	1	1	1	0	0
1	0	0	0	1	1	1	1	1	0	0	0	0	0	0	0	1	1	0	0	0	0	1	1	1	1	1	1	0	0	0	0	0	0	0	0	0	0	0	0	1	1	1	1	1	1	1	0	0	0
1	1	0	0	0	0	0	0	0	0	0	0	0	0	0	0	0	0	0	0	0	1	1	1	1	1	1	1	0	0	0	0	0	0	0	0	0	0	0	0	1	1	1	1	1	1	1	0	0	0
1	1	1	1	0	0	0	0	0	0	0	1	1	1	0	0	0	0	0	0	1	1	1	1	1	1	1	1	1	0	0	0	0	0	0	0	0	0	0	0	1	1	1	1	1	1	1	1	0	0
1	1	1	1	1	1	0	0	0	1	1	1	1	1	1	1	1	0	0	0	0	1	1	1	1	1	1	1	1	0	0	0	0	0	0	0	1	0	1	1	1	0	0	0	1	1	1	0	0	0
1	1	1	1	1	1	1	0	0	0	1	1	1	1	1	1	1	0	0	0	1	1	1	1	1	1	1	1	1	0	0	0	0	0	0	0	1	1	1	1	1	0	0	0	0	0	0	0	0	0
0	1	1	1	1	1	0	0	1	0	1	1	1	1	1	1	1	0	0	0	1	1	1	1	1	1	1	1	1	0	0	0	0	0	0	0	1	1	1	1	1	1	1	1	0	0	0	0	0	0
0	1	1	1	1	1	0	0	0	0	1	1	1	1	1	1	1	0	0	0	1	1	1	1	1	1	1	1	1	0	0	0	0	0	0	0	1	1	1	1	1	1	1	1	1	1	1	0	0	0
0	1	1	1	1	1	0	0	0	0	1	1	1	1	1	1	1	0	0	0	1	1	1	1	1	1	1	1	1	0	0	0	0	0	1	0	0	1	1	1	1	1	1	1	1	1	0	0	0	0
0	1	1	1	1	1	0	0	0	1	1	1	0	1	1	0	0	0	0	0	0	1	1	1	1	1	1	1	0	0	0	0	0	1	1	0	1	0	1	1	1	1	1	1	1	1	0	0	0	0
0	0	0	1	1	0	0	0	0	0	1	0	0	0	1	0	0	0	0	0	0	1	0	1	1	1	0	1	0	0	0	1	1	1	1	1	1	0	1	1	1	0	1	0	0	0	1	0	1	0
1	1	0	0	0	0	0	0	0	0	0	0	0	0	0	0	0	0	0	0	0	0	0	0	0	0	0	0	0	0	0	0	1	1	1	1	0	0	1	1	1	0	0	0	0	1	1	1	1	1
1	0	0	0	0	0	0	0	0	0	0	0	0	0	0	0	0	0	0	0	0	0	0	0	0	0	0	1	0	0	0	0	1	1	1	1	1	0	0	1	1	1	0	0	0	1	1	1	1	1
1	1	0	0	0	0	0	0	1	0	0	0	0	0	0	0	0	0	0	0	0	0	0	0	0	0	1	1	1	0	0	0	1	1	1	1	0	0	0	0	0	0	0	0	0	1	1	1	1	1
1	1	0	0	0	0	0	0	0	0	0	0	0	0	0	0	0	0	0	0	0	1	1	1	1	0	0	0	0	0	0	0	1	1	1	1	0	0	0	0	0	0	0	0	0	0	1	1	1	1
0	0	0	0	0	0	1	0	1	1	0	0	0	0	1	1	1	1	1	1	0	1	1	1	0	0	0	0	1	1	0	0	0	0	0	0	0	0	0	0	0	0	0	0	0	0	0	0	0	0
0	0	0	0	1	1	1	1	1	1	1	0	0	1	1	1	1	1	1	1	0	1	1	1	0	0	0	1	1	1	1	0	0	0	0	0	0	0	1	1	0	0	0	0	0	0	0	1	0	0
0	0	0	1	1	1	1	1	1	1	1	0	1	1	1	1	1	1	1	1	0	1	0	0	0	0	0	1	1	1	0	0	0	0	0	0	1	1	1	1	1	1	1	0	0	1	1	1	1	1
0	0	0	0	1	1	1	1	1	1	1	0	0	0	1	1	1	1	1	0	1	0	0	0	0	1	0	1	1	0	0	0	0	0	0	0	1	1	1	1	1	1	1	0	0	0	0	1	1	1
0	0	0	1	1	1	1	1	1	1	0	0	0	1	1	1	1	1	1	0	1	0	0	0	0	0	0	1	1	0	0	0	0	0	0	0	0	0	1	1	1	1	1	1	1	1	1	1	1	1
0	0	1	1	1	1	1	1	1	0	0	0	0	0	1	1	1	1	1	0	0	0	0	0	0	0	0	1	0	0	0	0	0	0	0	0	1	1	0	1	1	1	1	1	0	1	1	1	1	1
0	0	1	1	1	1	1	1	1	0	0	1	1	0	0	0	0	0	0	0	0	1	0	0	0	0	0	0	0	0	1	0	1	0	1	1	0	0	0	1	1	1	1	1	0	0	1	1	1	1
0	0	0	1	1	1	1	1	1	1	1	1	1	0	0	0	0	0	0	0	1	1	1	1	0	0	0	0	0	0	1	1	1	1	1	1	0	0	0	1	1	1	1	1	0	0	1	1	1	1
0	0	0	1	0	0	0	1	1	0	0	1	1	0	0	0	0	0	0	0	1	1	1	0	0	0	0	0	0	1	1	1	1	1	1	1	0	0	1	1	1	1	1	1	0	0	1	1	1	0
0	0	0	1	0	0	0	1	0	0	0	0	0	0	0	1	1	0	0	0	1	1	1	1	0	0	0	0	0	1	1	1	1	1	1	1	0	0	0	0	1	0	1	0	0	0	0	0	0	0
0	0	0	0	0	0	0	0	0	0	0	0	0	0	0	1	1	1	1	0	0	1	0	0	0	0	0	0	0	1	1	1	1	1	1	1	0	0	0	0	1	0	0	0	0	0	0	0	0	0
0	0	0	0	0	0	0	0	0	0	0	0	0	0	0	1	1	1	0	0	0	0	0	0	0	0	0	0	0	0	1	0	1	0	1	0	0	0	0	0	0	0	0	0	0	0	0	0	0	0
0	0	0	0	0	0	0	0	0	0	0	0	0	0	0	1	1	1	0	0	0	0	0	0	0	0	0	0	0	0	0	0	0	1	0	0	0	0	0	0	0	0	0	0	0	0	0	0	0	0
0	0	0	0	0	0	0	0	0	1	0	0	0	0	0	1	1	1	1	1	0	0	0	0	0	0	0	0	0	0	0	0	0	1	0	0	0	1	0	0	0	0	0	0	0	0	0	0	1	0
0	0	0	0	0	0	0	0	0	1	1	1	1	0	1	1	1	1	1	0	0	0	0	0	0	0	0	0	0	0	0	1	1	1	1	1	1	1	1	0	0	0	0	0	0	0	1	1	1	0
0	0	0	0	0	0	0	0	0	1	1	1	1	0	1	1	1	1	0	0	0	0	0	0	0	0	0	0	0	0	0	0	1	1	1	1	1	1	1	1	1	0	0	0	0	1	1	1	1	1
1	1	1	1	0	0	0	0	0	1	1	1	1	0	0	0	1	0	0	0	0	0	0	0	0	0	0	0	0	0	0	0	0	1	1	1	1	1	1	1	1	0	0	0	0	0	1	1	1	1
1	1	1	1	1	0	0	0	0	1	1	1	1	0	0	0	0	0	0	0	0	1	1	1	1	1	0	0	0	0	0	0	0	1	1	1	1	1	1	1	0	0	0	0	0	0	1	1	1	1
1	1	1	1	0	0	0	0	0	1	1	1	1	0	0	0	0	0	0	0	0	1	1	1	1	1	1	0	0	0	0	0	0	1	1	1	1	1	1	1	0	0	0	0	0	0	1	1	1	1
1	1	1	1	1	0	0	0	0	0	1	1	1	1	1	0	0	0	0	0	0	1	1	1	1	1	1	0	0	0	0	0	0	0	1	1	1	1	0	0	0	0	0	0	0	0	1	1	1	1
1	1	1	1	1	0	1	0	0	0	1	1	1	1	1	1	1	1	0	0	0	1	1	1	1	1	1	1	1	0	1	0	1	0	0	0	1	0	0	0	0	0	1	1	0	0	0	1	1	1
0	1	1	1	1	1	0	0	0	0	1	1	1	1	1	1	1	1	0	0	1	1	1	1	1	1	1	1	0	0	1	1	1	1	1	0	0	0	0	0	0	0	1	1	1	0	0	1	1	0
0	1	1	1	0	0	0	1	1	0	1	1	1	1	1	1	1	1	0	0	1	1	1	1	1	1	1	1	0	1	1	1	1	1	1	1	1	0	0	0	0	0	1	1	1	1	0	0	0	0
0	0	0	0	0	0	1	1	1	1	1	1	1	1	1	1	1	1	0	1	1	1	1	1	1	1	1	0	0	1	1	1	1	1	1	1	1	1	0	0	1	1	1	1	1	1	0	0	0	1
0	0	0	0	0	1	1	1	1	1	1	1	1	1	1	1	0	0	0	0	1	0	0	1	1	1	0	0	0	1	1	1	1	1	1	1	1	1	0	0	1	1	1	1	1	1	1	0	0	1
1	0	0	1	1	1	1	1	1	1	1	1	1	1	1	1	1	1	1	0	0	0	0	1	0	0	0	0	0	1	1	1	1	1	1	1	1	1	0	0	1	1	1	1	1	1	0	0	0	1
1	1	0	0	0	1	1	1	0	0	1	1	1	1	1	1	1	1	1	0	0	0	0	0	0	0	0	0	0	1	1	1	1	1	1	1	1	1	0	0	0	0	0	0	1	0	0	0	0	0
1	1	0	0	0	1	1	0	0	0	1	1	1	1	1	1	1	1	0	0	0	0	0	0	0	0	0	1	1	1	1	1	1	1	1	1	1	1	1	0	0	0	0	0	1	0	0	0	0	0
1	1	1	0	0	1	0	0	0	0	1	1	1	1	1	1	1	0	0	0	0	0	0	0	0	0	0	0	1	1	1	1	1	1	1	1	1	1	1	0	0	0	0	0	1	1	0	0	0	0
0	0	0	0	0	0	0	0	0	0	0	1	1	1	1	0	0	1	0	0	0	0	0	0	1	0	0	0	0	0	1	1	1	1	1	1	1	1	1	0	0	1	1	1	1	1	1	0	0	0
0	0	0	1	0	0	0	0	0	0	0	1	1	1	1	1	0	0	0	0	0	0	1	1	1	1	0	0	0	0	0	1	1	1	1	1	1	1	0	0	0	0	1	1	1	1	1	1	0	0
1	1	1	1	0	0	0	0	0	0	0	0	0	0	0	0	0	0	0	0	0	0	1	1	1	1	1	0	0	0	0	0	0	0	0	1	1	1	1	0	0	0	0	0	1	1	1	1	0	0
1	1	1	1	1	1	0	1	0	0	0	0	0	0	0	0	0	0	0	0	1	1	1	1	1	1	1	0	0	0	0	1	0	1	0	1	0	0	1	0	0	0	0	0	0	0	0	0	0	0
1	1	1	1	1	1	1	1	1	1	1	0	0	0	1	0	0	0	0	1	1	1	1	1	1	1	1	1	0	1	1	1	1	0	1	1	0	0	0	0	0	0	0	0	0	0	0	0	0	0
0	1	1	1	1	1	1	1	1	1	1	1	0	0	1	1	0	0	0	1	1	1	1	1	1	1	1	1	1	0	1	1	1	1	1	1	0	0	0	0	0	0	0	0	0	0	0	0	0	0
0	1	1	1	1	1	1	1	1	1	1	0	0	1	1	1	0	0	0	0	0	1	1	1	1	1	1	0	0	0	1	1	1	1	1	1	0	0	0	0	0	0	0	0	0	0	1	1	1	1
1	1	1	1	1	1	1	1	1	1	1	0	0	1	1	1	0	0	0	0	0	1	1	1	1	1	1	0	0	0	0	0	1	1	1	1	0	0	0	0	0	0	1	0	0	1	1	1	1	0
0	1	1	1	1	1	1	1	1	1	1	0	1	1	1	1	1	0	0	0	0	1	1	1	1	1	1	0	0	0	0	0	0	1	0	0	0	0	0	0	1	1	1	1	1	0	1	1	0	0
0	1	1	1	1	1	1	1	1	1	0	0	0	1	1	1	1	1	1	1	0	0	0	0	1	0	0	0	0	0	1	0	0	0	0	0	0	0	0	1	1	1	1	1	0	0	1	0	0	0
0	1	1	1	1	1	1	1	0	1	0	0	0	1	1	1	1	1	1	1	1	1	0	0	1	0	0	0	0	1	1	1	0	0	0	0	0	0	0	1	1	1	1	0	0	0	0	0	1	0
1	1	1	1	1	1	1	1	0	0	0	0	1	1	1	1	1	1	1	1	1	0	0	0	0	0	0	0	0	0	1	0	0	0	0	0	1	0	0	0	1	1	0	0	0	0	1	1	1	1
1	1	1	1	1	1	1	1	0	0	0	0	0	1	1	1	1	1	1	1	1	0	0	1	1	1	0	0	0	0	0	0	0	0	0	0	1	1	0	0	0	0	0	1	0	0	1	1	1	1
0	1	1	1	1	1	1	1	1	0	0	0	0	0	0	0	1	1	1	1	0	0	0	0	1	1	1	1	0	0	0	0	0	0	0	1	1	1	1	1	1	1	1	1	0	0	1	1	1	1
0	1	1	1	1	0	0	0	0	0	0	0	0	0	0	0	0	0	0	0	0	0	0	1	1	1	1	1	1	1	1	0	0	0	0	0	0	1	1	1	1	1	1	1	1	1	1	1	1	1
0	0	1	1	0	0	0	0	0	0	0	0	0	0	0	0	0	0	0	0	0	0	1	1	1	1	1	1	1	0	1	1	1	1	0	0	0	0	1	1	1	1	1	1	0	1	1	1	1	1
0	0	0	0	0	0	0	0	1	0	0	0	0	0	0	0	0	0	0	0	0	0	0	0	1	1	1	0	0	0	1	1	1	1	1	1	0	0	1	1	1	1	1	1	1	0	1	1	1	1
0	0	0	0	0	0	0	0	1	1	0	0	0	0	0	0	0	0	0	0	1	1	0	0	0	1	1	0	0	0	1	1	1	1	1	0	0	1	1	1	1	1	1	1	1	0	1	1	0	0
0	0	0	0	0	0	0	0	1	1	1	1	0	0	0	0	0	0	0	1	1	1	1	1	0	0	0	0	0	0	1	1	1	1	1	0	0	0	1	1	1	1	1	0	0	0	1	0	0	1
0	0	0	0	0	0	0	1	1	1	0	0	0	0	0	0	1	1	1	0	1	1	1	0	0	0	0	0	0	1	1	1	1	1	1	0	0	0	1	1	1	0	0	0	0	0	1	1	1	0
0	0	0	0	0	0	0	0	0	0	0	0	0	0	1	1	1	1	1	1	1	1	0	0	0	0	0	0	0	1	1	1	1	1	1	0	0	0	1	1	0	1	0	1	1	1	1	1	1	1
0	0	0	0	0	1	0	1	1	0	1	1	1	0	1	1	1	1	1	0	0	1	0	0	0	1	0	0	0	0	0	0	1	1	1	0	0	0	0	0	0	0	1	1	1	1	1	1	1	1
0	0	0	0	1	1	1	1	1	1	1	1	0	0	1	1	1	1	1	0	0	0	1	0	0	0	1	1	1	0	0	0	1	0	0	0	0	0	0	0	0	0	1	1	1	1	1	1	1	1
0	0	0	0	1	1	1	1	1	1	1	1	0	0	0	1	1	1	1	1	0	0	0	1	0	1	1	1	0	0	0	0	0	0	0	0	0	0	0	0	0	0	1	1	1	1	1	1	1	1
0	0	0	0	1	1	1	1	1	1	1	1	1	0	0	0	1	1	1	1	0	0	0	0	0	0	1	1	0	0	0	0	0	0	0	0	0	0	0	0	0	0	1	1	1	1	1	1	1	1
1	1	0	0	0	1	1	1	1	1	1	1	1	1	0	0	0	1	1	1	0	0	0	0	0	0	0	0	1	1	1	1	0	0	0	0	0	0	0	0	0	1	1	1	1	1	1	1	1	1
1	1	0	1	0	1	1	1	1	1	1	1	1	1	0	0	0	1	1	1	0	0	0	0	0	0	1	1	1	1	1	1	1	0	0	0	0	0	0	0	0	0	0	1	1	1	1	1	1	1
1	1	0	0	0	0	0	1	1	1	1	1	1	0	0	0	1	1	1	1	0	0	0	0	0	0	1	1	1	1	1	0	0	0	0	0	0	0	0	0	0	0	0	0	0	0	0	0	0	0
1	0	0	0	0	0	0	1	1	1	1	1	1	1	0	0	0	0	0	0	0	0	0	0	0	1	1	1	1	1	1	0	0	0	0	0	0	0	0	0	0	0	0	0	0	0	0	0	0	1
1	0	0	0	0	0	0	1	1	1	1	1	1	1	0	0	0	0	0	0	0	0	0	0	0	1	1	1	1	1	1	1	1	0	0	0	0	0	0	0	0	0	0	0	0	0	0	0	0	0
0	0	0	0	0	0	0	0	0	1	1	1	1	1	1	0	0	0	1	0	0	0	0	0	0	0	1	1	1	1	1	1	1	0	0	0	0	0	0	0	0	0	0	0	0	0	0	0	0	0
0	0	0	0	0	0	0	0	0	1	1	1	1	1	0	0	1	1	1	1	1	1	1	0	0	0	1	1	1	1	1	1	1	1	0	0	0	0	0	0	0	0	0	1	0	0	0	0	0	0
0	1	1	1	1	0	1	0	0	1	0	1	1	1	0	0	0	1	1	1	1	1	1	1	0	0	0	0	1	1	1	1	1	1	0	0	0	0	0	0	0	1	1	1	1	1	1	0	1	0
0	0	1	1	1	1	1	1	0	0	0	0	1	1	1	0	1	1	1	1	1	1	1	1	0	0	0	0	0	0	0	0	1	0	0	0	0	0	0	0	1	1	1	1	1	1	1	1	1	0
0	0	0	1	1	1	1	1	1	0	0	0	1	1	0	0	0	1	1	1	1	1	1	1	1	1	1	0	0	1	1	0	0	0	0	0	0	0	0	0	1	1	1	1	1	1	1	1	1	0
1	0	1	1	1	1	1	1	1	0	0	0	0	0	0	0	0	0	1	1	1	1	1	1	1	1	1	0	0	0	0	0	0	0	0	0	0	0	0	0	1	1	1	1	1	1	1	1	1	0
[truncated: 50 more columns]
